# Supplementary material for: Metabarcoding of larval guts reveals diet diversity in native apex predators—the yellowjacket wasps Vespula vulgaris and Vespula germanica
Source: Insectes Soc. 2025 Aug 21;73(1):37–44. doi: 10.1007/s00040-025-01058-6 (PMC12901276; doi:10.1007/s00040-025-01058-6)
Supplement: Supplementary file 1 — Supplementary file1 (XLSX 87 KB) [file 40_2025_1058_MOESM1_ESM.xlsx]

## Sheet: Suppl Data 1 - REVIEW
Supplementary Data S1: Review of the literature on social wasp diets, with presence (1)/absence (0) detections for each Order detected in the diet, as determined by morphological and molecular methods. Some studies contain analysis on the diets of multiple wasp species
											Phylum: Annelida	Class: Arachnida				Class: Insecta														Class: Malacostraca	Class: Gastropoda	Class: Cephalopoda	Class: Mammalia	Class: Aves
Study	Subfamily	Species	Invasive or Native population?	Country	Method	Sequencing technology	Sample type analysed	Number of samples anlaysed	Number of nests	Complete Sampling (rarefraction asymptote)	Annelida (Phylum: segmented worms)	Mesostigmata (mites)	Aranaea (spiders)	Opiliones (harvestman)	Psuedoscorpionidae (book & false scorpions)	Blattodea (cockroaches)	Coleoptera (beetles)	Diptera (flies)	Hemiptera (true bugs)	Hymenoptera (bees, wasps, ants)	Orthoptera (crickets/Grasshoppers)	Psocodea (lice)	Neuroptera (lace wings)	Odonata (Dragon/damselflies)	Trichoptera (caddisfly)	Phasmida (stick insects)	Lepidoptera (butterflies & moths)	Dermaptera (earwigs)	Mantodea (Mantids)	Isopoda (woodlice)	Stylommatophora (slugs/snails)	Octopoda (octopus)	Mammals	Birds
Clapperton 1999	Polistinae	Polistes chinensis	invasive	New Zealand	morphology	n/a	prey ball	c136	27	not tested	0	0	1	0	0	0	1	1	1	1	0	0	0	0	0	0	1	0	0	0	0	0	0	0
Howse et al 2022	Polistinae	Polistes chinensis	invasive	New Zealand	sequencing	Illumina	larva guts	58	unclear	n	0	0	1	0	0	0	1	1	1	0	0	0	0	0	0	0	1	0	1	0	0	0	0	0
Lefort et al 2020	Polistinae	Polistes chinensis	invasive	New Zealand	sequencing	Illumina	meconium	88	44	y	0	0	0	0	0	0	0	0	0	1	0	0	0	0	0	0	1	0	0	0	0	0	0	0
Schmack et al 2021	Polistinae	Polistes chinensis	invasive	New Zealand	sequencing	Illumina	meconium	67	23	n	1	0	1	1	0	0	1	1	1	1	0	1	0	0	0	0	1	0	0	0	0	0	1	0
Ward & Ramon-Laca 2013	Polistinae	Polistes chinensis	invasive	New Zealand	sequencing	CO1 Sanger	larva guts	211	c200	not tested	0	0	0	0	0	0	0	1	0	0	0	0	0	0	0	0	1	0	0	0	0	0	0	0
Howse et al 2022	Polistinae	Polistes dominula	invasive	New Zealand	sequencing	Illumina	larva guts	58	unclear	n	0	0	1	0	0	0	1	1	1	1	1	0	0	0	0	0	1	0	1	0	0	0	0	0
Clapperton 1999	Polistinae	Polistes humilis	invasive	New Zealand	morphology	n/a	prey ball	c10	6	not tested	0	0	1	0	0	0	0	1	0	0	0	0	0	0	0	0	1	0	0	0	0	0	0	0
Lefort et al 2020	Polistinae	Polistes humilis	invasive	New Zealand	sequencing	Illumina	meconium	8	4	n	0	0	0	0	0	0	0	1	0	1	0	1	0	0	0	0	1	0	0	0	0	0	0	0
Schmack et al 2021	Polistinae	Polistes humilis	invasive	New Zealand	sequencing	Illumina	meconium	24	8	n	0	1	0	0	0	0	0	1	0	1	0	0	0	0	0	0	1	0	0	0	0	0	1	0
Kasper et al 2004	Polistinae	Polistes humilis	native	Australia	morphology & sequencing	16S	prey ball	27 (seq); 44 (morph)	unclear	not tested	0	0	0	0	0	0	0	0	0	0	0	0	0	0	0	0	1	0	0	0	0	0	0	0
Jeon et al 2019	Polistinae	Polistes rotneyi koreanus	native	South Korea	sequencing	CO1; Sanger	prey ball	338	7	not tested	0	0	0	0	0	0	1	1	1	1	1	0	0	0	0	1	1	0	1	0	0	0	0	0
Matsuura 1984	Vespidae	Vespa analis	native	Japan	morphology	n/a	prey ball	many	unclear	not tested	0	0	1	0	0	0	1	1	1	1	1	0	0	1	0	0	1	0	1	0	0	0	0	0
Matsuura 1984	Vespidae	Vespa crabro	native	Japan	morphology	n/a	prey ball	many	unclear	not tested	0	0	0	0	0	0	0	0	1	1	1	0	0	1	0	0	0	0	0	0	0	0	0	0
Spradbery 1973 (review)	Vespidae	Vespa crabro	native	UK	morphology	n/a	prey balls/observations	unknown	unknown	not tested	0	0	0	0	0	0	0	0	0	1	1	0	0	0	0	0	1	0	0	0	0	0	0	0
Matsuura 1984	Vespidae	Vespa mandarinia	native	Japan	morphology	n/a	prey ball	many	unclear	not tested	0	0	1	0	0	0	1	0	0	1	0	0	0	0	0	0	1	0	1	0	0	0	0	0
Matsuura 1984	Vespidae	Vespa similima	native	Japan	morphology	n/a	prey ball	many	unclear	not tested	0	0	1	0	0	0	1	1	1	1	1	0	0	1	0	0	1	0	1	0	0	0	0	0
Matsuura 1984	Vespidae	Vespa tropica	native	Japan	morphology	n/a	prey ball	many	unclear	not tested	0	0	0	0	0	0	0	0	0	1	0	0	0	0	0	0	0	0	0	0	0	0	0	0
Perrard et al 2009	Vespidae	Vespa velutina	invasive	France	morphology	n/a	prey ball	235	1	not tested	0	0	0	0	0	0	0	1	0	1	0	0	0	0	0	0	0	0	0	0	0	0	1	0
Stainton et al 2023	Vespidae	Vespa velutina	invasive	UK & Channel Islands	sequencing	Nanopore	larva guts	38	5	n	0	0	1	0	0	0	0	1	0	1	1	0	0	0	0	0	1	0	0	1	0	0	1	0
Gambino 1986	Vespidae	Vespula alascensis	native	USA	morphology	n/a	prey ball	914	1	not tested	1		1		1		1	1	1	1		1	1	1
Harris & Oliver 1993	Vespidae	Vespula germanica	invasive	New Zealand	morphology	n/a	prey ball	390	4	not tested	0	0	1	0	0	0	0	1	1	1	0	0	0	0	0	0	1	0	0	0	0	0	0	0
Harris 1991	Vespidae	Vespula germanica	invasive	New Zealand	morphology	n/a	prey ball	550	5	not tested	0	0	1	0	0	0	1	1	1	1	1	0	0	0	0	0	1	0	0	0	0	0	0	0
Kasper et al 2004	Vespidae	Vespula germanica	invasive	Australia	morphology & sequencing	16S	prey ball	44 (seq); 605 (morph)	unclear	not tested	0	0	1	0	0	0	1	1	1	1	1	0	1	1	0	0	1	0	0	0	0	0	1	1
Sackmann et al 2000	Vespidae	Vespula germanica	invasive	Argentina	morphology	n/a	prey ball	760		not tested	0	0	1	0	0	0	1	1	1	1	1	0	0	0	0	0	1	1	0	0	0	0	0	0
Schmack et al 2021	Vespidae	Vespula germanica	invasive	New Zealand	sequencing	Illumina	meconium	9	3	n	0	0	1	0	0	0	0	1	1	1	1	1	0	0	0	0	1	0	0	0	0	1	0	1
Spradbery 1973 (review)	Vespidae	Vespula germanica	native	UK	morphology	n/a	prey balls/observations	unknown	unknown	not tested	0	0	0	0	0	0	0	0	1	1	0	0	0	0	0	0	0	0	0	0	0	0	0	0
This study	Vespidae	Vespula germanica	native	UK	sequencing	Illumina	larva guts	80	1	y	0	0	0	0	0	0	0	0	0	0	0	0	0	0	0	0	0	0	0	0	0	0	0	0
Gambino 1986	Vespidae	Vespula pensylvanica	invasive	Hawaii	morphology	n/a	prey ball	230	6	not tested	0	0	1	0	0	0	1	1	1	1	0	0	0	0	0	0	1	0	0	0	0	0	0	0
Wilson et al 2009	Vespidae	Vespula pensylvanica	invasive	Hawaii	sequencing	16S & CO1; Sanger	prey ball	412	10	not tested	0	0	1	0	0	1	1	1	1	1	1	1	0	0	0	0	1	0	0	0	1	0	1	1
Harris & Oliver 1993	Vespidae	Vespula vulgaris	invasive	New Zealand	morphology	n/a	prey ball	468	5	not tested	0	0	1	0	0	0	0	1	1	1	0	0	0	0	0	0	1	0	0	0	0	0	0	0
Harris 1991	Vespidae	Vespula vulgaris	invasive	New Zealand	morphology	n/a	prey ball	1268	10	not tested	0	0	1	0	1	1	1	1	1	1	1	1	0	0	0	0	1	1	0	0	0	0	0	0
Schmack et al 2021	Vespidae	Vespula vulgaris	invasive	New Zealand	sequencing	Illumina	meconium	48	16	n	1	0	1	0	0	0	1	1	1	1	1	0	1	0	0	0	1	0	0	0	1	0	1	0
Archer 1977 - table 3	Vespidae	Vespula vulgaris	native	UK	morphology	n/a	prey ball	103	2	not tested	0	0	1	1	0	0	1	1	1	1	0	0	1	0	0	0	1	1	0	0	0	0	0	0
Spradbery 1973 (review)	Vespidae	Vespula vulgaris	native	UK	morphology	n/a	prey balls/observations	unknown	unknown	not tested	0	0	0	0	0	0	1	1	1	1	1	0	0	1	0	0	1	1	0	0	0	0	0	0
This study	Vespidae	Vespula vulgaris	native	UK	sequencing	Illumina	larva guts	474	13	y	0	0	1	1	0	0	1	1	1	1	1	1	1	1	1	0	1	0	0	0	0	0	0	0
All studies											3	1	20	3	2	2	17	25	21	28	16	7	5	7	1	1	26	4	5	1	2	1	7	3
References
1. Clapperton, B.K., (1999). Abundance of wasps and prey consumption of paper wasps (Hymenoptera, Vespidae: Polistinae) in Northland, New Zealand. New Zealand Journal of Ecology, 23(1), 11-19.
2. Howse, M.W., McGruddy, R.A., Felden, A., Baty, J.W., Haywood, J. and Lester, P.J., (2022). The native and exotic prey community of two invasive paper wasps (Hymenoptera: Vespidae) in New Zealand as determined by DNA barcoding. Biological Invasions, 24(6), 1797-1808.
3. Lefort, M.C., Beggs, J.R., Glare, T.R., Doyle, E.J., Saunders, T.E. and Boyer, S., (2020). A molecular approach to studying Hymenoptera diets using polistine wasps. Neobiota, 63, 57-79.
4. Schmack, J.M., Lear, G., Astudillo‐Garcia, C., Boyer, S., Ward, D.F. and Beggs, J.R., (2021). DNA metabarcoding of prey reveals spatial, temporal and diet partitioning of an island ecosystem by four invasive wasps. Journal of Applied Ecology, 58(6), 1199-1211.
5. Ward, D.F. and Ramón‐Laca, A., (2013). Molecular identification of the prey range of the invasive Asian paper wasp. Ecology and Evolution, 3(13), 4408-4414.
6. Kasper, M.L., Reeson, A.F., Cooper, S.J.B., Perry, K.D. & Austin, A.D. (2004) Assessment of prey overlap between a native (Polistes humilis) and an introduced (Vespula germanica) social wasp using morphology and phylogenetic analyses of 16S rDNA. Molecular Ecology, 13, 2037–2048.
7. Jeon, M.G., Kim, T.G., Jung, J.C. and Choi, M.B., (2019). Prey diversity of Polistes rothneyi koreanus in different landscapes using DNA barcoding. Journal of Applied Entomology, 143(9), 1052-1063.
8. Matsuura, M., (1984). Comparative biology of the five Japanese species of the genus Vespa (Hymenoptera, Vespidae). Bulletin of the Faculty of Agriculture, Mie University, 69, pp.1-131.
9. Spradbery, J Philip. (1973). Wasps. An Account of the Biology and Natural History of Solitary and Social Wasps. Washington D.C.: Sidgwick & Jackson Ltd.
10. Perrard, A., Haxaire, J., Rortais, A. and Villemant, C., (2009), January. Observations on the colony activity of the Asian hornet Vespa velutina Lepeletier 1836 (Hymenoptera: Vespidae: Vespinae) in France. In Annales de la Société entomologique de France (Vol. 45, No. 1, pp. 119-127). Taylor & Francis Group.
11. Stainton, K., McGreig, S., Conyers, C., Ponting, S., Butler, L., Brown, P. and Jones, E.P. (2023). Molecular identification of Asian hornet Vespa velutina nigrithorax prey from larval gut contents: a promising method to study the diet of an invasive pest. Animals, 13(3), 511.
12. Gambino, P., (1986). Winter prey collection at a perennial colony of Paravespula vulgaris (L.)(Hymenoptera: Vespidae). Psyche, 93(3-4), 331-340.
13. Harris, R.J. & Oliver, E.H. (1993) Prey diets and population densities of the wasps Vespula vulgaris and V. germanica in scrubland-pasture. New Zealand Journal of Ecology, 17, 5–12.
14. Harris, R.J. (1991) Diet of the wasps Vespula vulgaris and V. germanica in honeydew beech forest of the South Island, New Zealand. New Zealand Journal of Zoology, 18, 159–169.
15. Sackmann, P., D'Adamo, P., Rabinovich, M. and Corley, J.C., (2000). Arthropod prey foraged by the German wasp (Vespula germanica) in NW Patagonia, Argentina. New Zealand Entomologist, 23(1), 55-59.
16. Gambino, P., Medeiros, A.C., & Loope, L.L. (1987) Introduced vespids Paravespula pensylvanica prey on Maui’s endemic arthropod fauna’. Journal of Tropical Ecology 3 (2), 169–70.
17. Wilson, E.E., Mullen, L.M. & Holway, D.A. (2009). Life history plasticity magnifies the ecological effects of a social wasp invasion. Proceedings of the National Academy of Sciences, 106(31), 12809-12813.
18. Archer, M E. (1977) The weights of forager loads of Paravespula vulgaris (Linn.) (Hymenoptera: Vespidae) and the relationship of load weight to forager size’. Insectes Sociaux 24 (1), 95–102.

## Sheet: Suppl Data 2 - FIELD
Supplementary Data S2: Field sampling of arthropods and generation of the mock communities. A) The number of morphotypes captured by each sampling method, B) Full breakdown of the individuals collected and identified using the traditional field sampling methods
A) Field sampling number of morphtypes collected by each sampling method.
Order	Sweeping	Beating	Malaise	Pan Trapping
Araneae	11	21	0	3
Coleoptera	7	6	1	7
Diptera	26	0	30	22
Hemiptera	9	8	4	2
Hymenoptera	10	1	18	15
Lepidoptera	4	0	2	0
Orthoptera	0	0	1	1
Psocoptera	3	2	4	0
Total	70	38	60	50
B) Full breakdown of the individuals collected and identified using the traditional field sampling methods
SWEEP = sweeping, BEAT = beating, PAN = pantrapping
Morphotype	Order	SWEEP1	SWEEP2	SWEEP3	SWEEP4	SWEEP5	SWEEP6	SWEEP7	SWEEP8	BEAT1	BEAT2	BEAT3	BEAT4	BEAT5	BEAT6	BEAT7	BEAT8	MALAISE	PAN1	PAN2	PAN3	PAN4	PAN5	PAN6
Coleop1	Coleoptera	0	1	0	0	0	1	0	0	0	0	0	0	0	0	0	0	0	0	0	0	0	0	0
Coleop2	Coleoptera	0	0	0	0	0	0	1	0	0	0	0	0	0	0	0	0	0	0	0	0	0	0	0
Coleop3	Coleoptera	0	0	0	0	0	0	0	0	1	1	1	0	0	0	1	0	0	0	0	0	0	0	0
Coleop4	Coleoptera	0	0	0	0	0	0	0	0	1	0	0	0	0	0	0	0	0	0	0	0	0	0	0
Coleop5	Coleoptera	0	0	0	0	0	0	0	0	1	0	0	0	2	1	0	0	0	0	0	0	0	0	0
Coleop6	Coleoptera	0	0	0	0	0	0	0	0	0	0	1	0	1	0	0	0	1	0	0	0	0	0	0
Coleop7	Coleoptera	0	0	0	0	0	0	0	0	0	0	0	0	0	1	0	0	0	0	0	0	0	0	0
Coleop8	Coleoptera	0	0	0	0	0	0	0	0	0	0	0	0	0	0	0	0	0	0	1	0	0	0	0
Coleop9	Coleoptera	0	0	1	0	0	0	0	0	0	0	0	0	0	0	0	0	0	0	0	0	1	0	0
Coleop10	Coleoptera	0	0	0	0	0	0	0	0	0	0	0	0	0	0	0	0	0	0	0	0	0	1	0
Coleop11	Coleoptera	0	0	0	0	0	0	0	0	0	0	0	0	0	0	0	0	0	0	0	0	1	0	0
Coleop12	Coleoptera	0	0	1	1	1	0	0	0	0	0	0	0	0	0	0	1	0	0	0	0	0	0	0
Coleop13	Coleoptera	0	0	0	1	0	0	0	0	0	0	0	0	0	0	0	0	0	0	0	0	0	0	0
Coleop14	Coleoptera	0	0	0	0	0	0	0	0	0	0	0	0	0	0	0	0	0	0	0	0	0	0	1
Coleop15	Coleoptera	0	0	0	0	0	1	1	0	0	0	0	0	0	0	0	0	0	0	0	0	0	0	0
Coleop16	Coleoptera	1	0	0	0	0	0	0	0	0	0	0	0	0	0	0	0	0	0	0	0	1	0	0
Coleop17	Coleoptera	0	0	0	0	0	0	0	0	0	0	0	0	0	0	0	0	0	1	0	0	0	0	0
Psocop1	Pscoptera	0	0	0	0	0	1	2	0	0	0	0	0	0	0	0	0	0	0	0	0	0	0	0
Psocop2	Pscoptera	0	0	0	0	0	1	0	0	0	0	0	0	0	0	0	0	0	0	0	0	0	0	0
Psocop3	Pscoptera	0	0	0	0	0	0	0	0	0	0	0	0	0	0	0	0	1	0	0	0	0	0	0
Psocop4	Pscoptera	0	0	0	0	0	0	0	0	1	0	0	1	4	0	0	0	0	0	0	0	0	0	0
Psocop5	Pscoptera	0	0	0	0	0	0	0	0	0	0	0	1	0	0	0	1	0	0	0	0	0	0	0
Psocop6	Pscoptera	0	0	0	0	0	0	0	0	0	0	0	0	0	0	0	0	1	0	0	0	0	0	0
Psocop7	Pscoptera	0	0	0	0	0	0	0	0	0	0	0	0	0	0	0	0	2	0	0	0	0	0	0
Psocop8	Pscoptera	0	0	0	0	0	0	1	0	0	0	0	0	0	0	0	0	0	0	0	0	0	0	0
Psocop9	Pscoptera	0	0	0	0	0	0	0	0	0	0	0	0	0	0	0	0	1	0	0	0	0	0	0
Orthop1	Orthoptera	0	0	0	0	0	0	0	0	0	0	0	0	0	0	0	0	1	0	0	0	0	0	0
Orthop2	Orthoptera	0	0	0	0	0	0	0	0	0	0	0	0	0	0	0	0	0	0	1	0	0	0	0
Hemip1	Hemiptera	0	0	0	0	0	0	0	0	0	0	0	0	0	1	0	0	1	0	0	0	0	0	0
Hemip2	Hemiptera	10	6	3	9	4	17	15	9	0	0	1	3	0	0	0	0	3	0	0	0	0	0	0
Hemip3	Hemiptera	0	0	1	1	0	0	0	0	0	0	0	0	0	0	0	0	23	0	0	0	1	0	0
Hemip4	Hemiptera	0	0	0	0	0	0	0	0	0	1	1	1	1	1	1	1	0	0	0	0	0	0	0
Hemip5	Hemiptera	0	0	0	0	0	1	0	0	0	1	1	1	1	0	0	1	0	0	0	0	0	0	0
Hemip6	Hemiptera	0	0	0	0	0	0	0	0	0	0	0	0	1	2	1	1	0	0	0	0	0	0	0
Hemip7	Hemiptera	0	1	0	0	1	0	0	0	0	0	0	0	0	1	0	0	0	0	0	0	0	0	0
Hemip8	Hemiptera	2	0	1	0	1	0	0	0	0	0	0	0	3	1	0	0	0	0	0	0	0	0	0
Hemip9	Hemiptera	0	1	0	1	0	1	0	0	0	0	0	0	0	0	0	0	0	0	0	0	0	0	0
Hemip10	Hemiptera	0	1	0	1	0	0	0	0	0	0	0	0	0	0	0	0	0	0	0	0	0	0	0
Hemip11	Hemiptera	1	0	0	0	0	0	0	0	0	0	0	0	0	0	0	0	0	1	0	0	0	0	0
Hemip12	Hemiptera	0	0	0	2	0	0	0	0	0	0	0	0	3	0	0	0	0	0	0	0	0	0	0
Hemip13	Hemiptera	0	0	0	0	0	0	0	0	0	0	0	0	0	0	0	0	1	0	0	0	0	0	0
Hymenop1	Hymenopteran	0	0	0	0	0	0	0	0	0	0	0	0	0	0	0	0	6	4	0	0	0	9	0
Hymenop2	Hymenopteran	0	0	0	0	0	0	0	0	0	0	0	0	0	0	0	0	5	2	0	0	0	2	0
Hymenop3	Hymenopteran	0	0	0	0	0	0	0	0	0	0	0	0	0	0	0	0	0	5	15	3	3	4	3
Hymenop4	Hymenopteran	0	0	0	0	0	0	0	0	0	0	0	0	0	0	0	0	0	1	1	1	1	1	3
Hymenop5	Hymenopteran	0	0	0	0	0	0	0	0	0	0	0	0	0	0	0	0	0	1	0	0	1	0	0
Hymenop6	Hymenopteran	0	0	0	0	0	0	0	0	0	0	0	0	0	0	0	0	1	1	0	0	0	0	0
Hymenop7	Hymenopteran	0	0	0	0	0	0	0	0	0	0	0	0	0	0	0	0	0	2	0	0	1	1	1
Hymenop8	Hymenopteran	0	0	0	0	0	0	0	0	0	0	0	0	0	0	0	0	0	0	0	0	0	1	0
Hymenop9	Hymenopteran	0	0	0	0	0	0	0	0	0	0	0	0	0	0	0	0	0	1	0	0	1	2	5
Hymenop10	Hymenopteran	0	0	0	0	0	0	0	0	0	0	0	0	0	0	0	0	5	0	0	0	0	0	0
Hymenop11	Hymenopteran	0	0	0	0	0	0	0	0	0	0	0	0	0	0	0	0	0	1	0	0	0	0	0
Hymenop12	Hymenopteran	0	1	0	0	0	0	0	0	0	0	0	0	0	0	0	0	0	0	0	0	0	0	0
Hymenop13	Hymenopteran	0	0	0	0	0	0	0	0	0	0	0	0	0	0	0	0	0	0	0	0	0	0	1
Hymenop14	Hymenopteran	0	0	0	0	0	0	0	0	0	0	0	0	0	0	0	0	6	0	0	0	0	0	0
Hymenop15	Hymenopteran	0	0	0	0	0	0	0	0	0	0	0	0	0	0	0	0	1	0	0	0	0	0	0
Hymenop16	Hymenopteran	0	0	0	0	0	0	0	0	0	0	0	0	0	0	0	0	1	0	0	0	0	0	0
Hymenop17	Hymenopteran	0	0	0	0	0	0	0	0	0	0	0	0	0	0	0	0	1	0	0	0	0	0	0
Hymenop18	Hymenopteran	0	0	0	0	0	0	0	0	0	0	0	0	0	0	0	0	4	0	0	0	0	0	0
Hymenop19	Hymenopteran	0	0	0	0	0	0	0	0	0	0	0	0	0	0	0	0	1	0	0	0	0	0	0
Hymenop20	Hymenopteran	0	0	0	0	0	0	0	0	0	0	0	0	1	0	0	0	0	1	0	0	0	0	0
Hymenop21	Hymenopteran	0	0	0	0	0	0	1	0	0	0	0	0	0	0	0	0	0	0	0	0	0	0	1
Hymenop22	Hymenopteran	0	0	0	0	0	1	0	0	0	0	0	0	0	0	0	0	8	1	0	0	0	0	0
Hymenop23	Hymenopteran	1	0	0	0	0	0	0	0	0	0	0	0	0	0	0	0	4	0	0	0	0	0	0
Hymenop24	Hymenopteran	0	0	0	1	1	0	2	1	0	0	0	0	0	0	0	0	0	0	0	0	0	0	0
Hymenop25	Hymenopteran	0	0	1	0	0	0	0	0	0	0	0	0	0	0	0	0	11	0	0	0	0	0	0
Hymenop26	Hymenopteran	0	0	0	0	0	0	1	0	0	0	0	0	0	0	0	0	5	0	0	0	0	0	0
Hymenop27	Hymenopteran	0	0	0	0	0	0	0	0	0	0	0	0	0	0	0	0	8	0	0	0	0	0	0
Hymenop28	Hymenopteran	0	0	0	0	0	0	0	0	0	0	0	0	0	0	0	0	0	0	0	1	0	0	0
Hymenop29	Hymenopteran	0	0	0	0	0	0	0	0	0	0	0	0	0	0	0	0	5	0	0	0	0	0	0
Hymenop30	Hymenopteran	1	0	1	0	0	0	0	0	0	0	0	0	0	0	0	0	0	0	0	0	0	0	0
Hymenop31	Hymenopteran	0	0	0	1	0	0	0	0	0	0	0	0	0	0	0	0	0	0	0	0	0	0	0
Hymenop32	Hymenopteran	0	0	0	0	0	0	0	0	0	0	0	0	0	0	0	0	3	0	0	0	0	0	0
Hymenop33	Hymenopteran	0	0	0	0	0	0	0	0	0	0	0	0	0	0	0	0	1	0	0	0	0	0	0
Hymenop34	Hymenopteran	0	0	0	0	1	0	0	0	0	0	0	0	0	0	0	0	0	0	0	0	0	0	0
Lepidop1	Lepidoptera	0	0	0	0	0	0	0	0	0	0	0	0	0	0	0	0	4	0	0	0	0	0	0
Lepidop2	Lepidoptera	0	0	0	0	0	0	0	0	0	0	0	0	0	0	0	0	3	0	0	0	0	0	0
Lepidop3	Lepidoptera	0	0	0	0	1	0	0	0	0	0	0	0	0	0	0	0	0	0	0	0	0	0	0
Lepidop4	Lepidoptera	0	0	0	0	0	1	0	0	0	0	0	0	0	0	0	0	0	0	0	0	0	0	0
Lepidop5	Lepidoptera	0	0	0	1	0	0	0	0	0	0	0	0	0	0	0	0	0	0	0	0	0	0	0
Lepidop6	Lepidoptera	0	0	0	0	1	0	0	0	0	0	0	0	0	0	0	0	0	0	0	0	0	0	0
Aran1	Araneae	3	1	1	2	3	4	9	1	0	0	0	0	0	0	0	0	0	0	0	0	2	1	1
Aran2	Araneae	1	1	1	2	0	0	3	0	0	0	0	0	0	0	0	0	0	0	0	0	2	0	0
Aran3	Araneae	0	0	0	0	0	0	0	0	1	0	0	0	0	0	0	0	0	0	0	0	0	0	0
Aran4	Araneae	0	0	0	0	0	0	0	0	0	0	0	2	0	0	0	1	0	0	0	0	0	0	0
Aran5	Araneae	0	0	1	0	0	0	0	0	0	1	1	0	0	0	1	1	0	0	0	0	0	0	0
Aran6	Araneae	0	0	0	0	0	0	0	1	0	0	0	0	0	0	0	0	0	0	0	0	0	0	0
Aran7	Araneae	0	0	0	0	0	0	0	0	0	0	0	0	0	0	1	0	0	0	0	0	0	0	0
Aran8	Araneae	0	0	0	0	0	1	1	0	0	0	0	0	0	0	0	0	0	0	0	0	0	0	0
Aran9	Araneae	0	0	0	0	0	0	0	0	0	0	1	0	0	0	0	0	0	0	0	0	0	0	0
Aran10	Araneae	0	0	0	0	0	0	0	0	0	0	0	0	0	1	0	0	0	0	0	0	0	0	0
Aran11	Araneae	0	0	0	0	0	0	0	0	0	0	1	0	0	0	0	0	0	0	0	0	0	0	0
Aran12	Araneae	0	0	0	0	0	0	0	0	0	0	0	0	3	1	0	0	0	0	0	0	0	0	0
Aran13	Araneae	0	0	0	0	1	0	0	0	0	0	0	0	0	0	0	0	0	0	0	0	0	0	0
Aran14	Araneae	0	0	0	0	0	0	0	0	0	0	0	0	1	0	0	0	0	0	0	0	0	0	0
Aran15	Araneae	0	0	0	0	0	0	0	0	1	0	0	0	0	0	0	0	0	0	0	0	0	0	1
Aran16	Araneae	0	0	0	0	0	0	0	0	1	0	0	0	0	1	0	0	0	0	0	0	0	0	0
Aran17	Araneae	1	0	0	0	0	0	0	0	0	0	0	0	1	0	0	0	0	0	0	0	0	0	0
Aran18	Araneae	0	0	0	0	0	0	0	0	0	1	1	0	0	0	0	0	0	0	0	0	0	0	0
Aran19	Araneae	0	0	0	0	0	0	0	0	0	0	1	1	1	2	0	0	0	0	0	0	0	0	0
Aran20	Araneae	0	0	1	0	0	0	0	0	0	1	0	0	0	0	0	0	0	0	0	0	0	0	0
Aran21	Araneae	0	0	0	0	0	0	0	0	1	0	0	0	0	0	0	0	0	0	0	0	0	0	0
Aran22	Araneae	0	0	0	0	0	0	0	0	1	0	0	0	0	0	0	0	0	0	0	0	0	0	0
Aran23	Araneae	0	0	0	0	0	0	0	0	0	0	1	0	0	0	0	0	0	0	0	0	0	0	0
Aran24	Araneae	0	0	0	0	1	0	0	0	0	0	0	0	0	0	0	0	0	0	0	0	0	0	0
Aran25	Araneae	0	0	0	0	0	0	0	0	1	0	0	0	0	0	0	0	0	0	0	0	0	0	0
Aran26	Araneae	0	0	0	0	0	0	0	0	0	0	1	0	0	0	0	0	0	0	0	0	0	0	0
Aran27	Araneae	0	0	0	1	0	0	0	0	0	0	0	0	0	0	0	0	0	0	0	0	0	0	0
Aran28	Araneae	0	0	0	0	0	0	0	0	0	1	0	0	0	0	0	0	0	0	0	0	0	0	0
Aran29	Araneae	1	0	0	0	0	0	0	0	0	0	0	0	0	0	0	0	0	0	0	0	0	0	0
Dipt1	Diptera	0	0	0	0	0	0	0	0	0	0	0	0	0	0	0	0	23	0	2	0	0	13	2
Dipt2	Diptera	0	0	0	0	0	0	0	0	0	0	0	0	0	0	0	0	1	3	0	1	1	29	15
Dipt3	Diptera	0	0	0	0	0	0	0	0	0	0	0	0	0	0	0	0	5	0	0	0	1	0	0
Dipt4	Diptera	0	0	0	0	0	0	0	0	0	0	0	0	0	0	0	0	2	0	0	0	0	1	0
Dipt5	Diptera	0	0	0	0	0	0	0	0	0	0	0	0	0	0	0	0	2	0	0	0	0	0	0
Dipt6	Diptera	0	0	0	0	0	0	0	0	0	0	0	0	0	0	0	0	2	0	0	0	0	0	0
Dipt7	Diptera	0	0	0	0	0	0	0	0	0	0	0	0	0	0	0	0	0	0	0	0	0	1	0
Dipt8	Diptera	0	0	0	0	0	0	0	0	0	0	0	0	0	0	0	0	0	1	0	0	0	0	0
Dipt9	Diptera	0	1	0	1	2	0	0	0	0	0	0	0	0	0	0	0	1	0	0	0	0	0	0
Dipt10	Diptera	0	0	0	0	0	0	0	0	0	0	0	0	0	0	0	0	2	0	0	0	0	0	0
Dipt11	Diptera	1	0	6	0	0	3	0	0	0	0	0	0	0	0	0	0	0	0	0	3	5	3	0
Dipt12	Diptera	0	0	1	0	1	1	0	1	0	0	0	0	0	0	0	0	1	0	0	0	0	0	0
Dipt13	Diptera	0	0	0	0	0	0	1	0	0	0	0	0	0	0	0	0	0	0	0	0	0	1	0
Dipt14	Diptera	0	0	0	0	0	0	0	0	0	0	0	0	0	0	0	0	1	0	0	0	0	0	0
Dipt15	Diptera	0	0	0	0	0	0	0	0	0	0	0	0	0	0	0	0	0	1	0	0	0	0	0
Dipt16	Diptera	1	0	0	0	0	1	1	0	0	0	0	0	0	0	0	0	4	0	0	0	0	0	0
Dipt17	Diptera	0	0	0	0	0	0	0	0	0	0	0	0	0	0	0	0	4	0	0	0	0	0	0
Dipt18	Diptera	1	0	0	0	0	0	0	0	0	0	0	0	0	0	0	0	4	0	0	0	0	0	0
Dipt19	Diptera	0	0	0	0	0	0	0	0	0	0	0	0	0	0	0	0	4	0	0	0	0	0	0
Dipt20	Diptera	0	0	0	0	0	0	0	0	0	0	0	0	0	0	0	0	1	0	0	0	0	0	0
Dipt21	Diptera	0	0	0	0	0	0	0	0	0	0	0	0	0	0	0	0	1	0	0	0	0	0	0
Dipt22	Diptera	0	0	0	0	0	0	0	0	0	0	0	0	0	0	0	0	0	0	0	1	0	0	0
Dipt23	Diptera	0	0	0	0	0	0	0	0	0	0	0	0	0	0	0	0	2	0	0	0	0	0	0
Dipt24	Diptera	0	0	0	0	0	0	0	0	0	0	0	0	0	0	0	0	10	0	0	0	0	0	0
Dipt25	Diptera	0	0	0	0	0	0	0	0	0	0	0	0	0	0	0	0	5	0	0	0	0	0	0
Dipt26	Diptera	0	0	0	0	0	0	0	0	0	0	0	0	0	0	0	0	5	0	0	0	0	0	0
Dipt27	Diptera	0	0	0	0	0	0	0	0	0	0	0	0	0	0	0	0	20	0	0	0	0	0	0
Dipt28	Diptera	0	0	0	0	0	0	0	0	0	0	0	0	0	0	0	0	15	10	0	0	4	28	18
Dipt29	Diptera	0	0	0	0	0	0	0	0	0	0	0	0	0	0	0	0	25	0	0	0	0	0	1
Dipt30	Diptera	0	0	0	0	0	0	1	0	0	0	0	0	0	0	0	0	1837	49	0	4	1	28	0
Dipt31	Diptera	0	0	0	0	0	0	0	0	0	0	0	0	0	0	0	0	0	0	8	3	0	0	0
Dipt32	Diptera	0	0	0	0	0	0	0	0	0	0	0	0	0	0	0	0	0	0	2	0	0	0	0
Dipt33	Diptera	0	0	1	0	0	0	0	0	0	0	0	0	0	0	0	0	0	0	1	0	0	0	0
Dipt34	Diptera	0	0	1	0	0	2	0	0	0	0	0	0	0	0	0	0	0	0	0	0	4	0	0
Dipt35	Diptera	0	0	0	0	0	0	0	0	0	0	0	0	0	0	0	0	0	1	1	0	0	0	0
Dipt36	Diptera	0	1	0	0	0	0	0	0	0	0	0	0	0	0	0	0	0	0	0	0	0	0	0
Dipt37	Diptera	1	0	0	0	0	0	0	0	0	0	0	0	0	0	0	0	0	0	0	0	0	0	0
Dipt38	Diptera	0	0	2	5	0	0	4	0	0	0	0	0	0	0	0	0	6	6	0	0	6	33	7
Dipt39	Diptera	0	1	0	0	1	0	0	0	0	0	0	0	0	0	0	0	0	0	0	0	0	0	0
Dipt40	Diptera	0	0	0	0	0	0	0	0	0	0	0	0	0	0	0	0	0	3	0	0	0	0	0
Dipt41	Diptera	0	0	0	0	0	0	0	0	0	0	0	0	0	0	0	0	0	2	0	0	0	0	0
Dipt42	Diptera	0	0	0	0	0	1	2	0	0	0	0	0	0	0	0	0	0	0	0	0	0	0	0
Dipt43	Diptera	0	0	0	0	0	1	0	0	0	0	0	0	0	0	0	0	6	0	0	2	0	0	0
Dipt44	Diptera	3	11	1	4	3	0	0	5	0	0	0	0	0	0	0	0	0	0	0	0	0	0	0
Dipt45	Diptera	0	0	1	0	0	0	0	0	0	0	0	0	0	0	0	0	1	0	0	0	0	0	0
Dipt46	Diptera	0	0	0	0	0	1	0	0	0	0	0	0	0	0	0	0	0	0	0	0	0	0	0
Dipt47	Diptera	0	0	0	0	0	0	0	0	0	0	0	0	0	0	0	0	6	0	0	0	0	0	0
Dipt48	Diptera	4	0	0	0	0	0	0	2	0	0	0	0	0	0	0	0	2	0	0	0	0	0	0
Dipt49	Diptera	1	0	0	0	0	0	0	0	0	0	0	0	0	0	0	0	0	0	0	0	0	0	0
Dipt50	Diptera	1	0	0	0	0	0	0	0	0	0	0	0	0	0	0	0	4	0	0	0	0	0	0
Dipt51	Diptera	0	0	1	0	0	0	0	0	0	0	0	0	0	0	0	0	0	0	0	0	0	0	0
Dipt52	Diptera	0	0	0	3	0	0	0	0	0	0	0	0	0	0	0	0	0	0	0	0	0	0	0
Dipt53	Diptera	0	0	0	1	0	0	0	0	0	0	0	0	0	0	0	0	0	0	0	0	0	0	0
Dipt54	Diptera	0	0	0	0	0	0	1	0	0	0	0	0	0	0	0	0	0	0	0	0	0	0	0
Dipt55	Diptera	1	0	0	0	0	0	0	0	0	0	0	0	0	0	0	0	0	0	0	0	0	0	0

## Sheet: Suppl Data 3 - OTU
Supplementary Data S3: Arthropod Order hits per sample. Contains the information of the location of the sample, the colony it was collected from and the year.
Location	Colony	Species	Sample	Year	Collector	Araneae	Coleoptera	Diptera	Hemiptera	Hymenoptera	Lepidoptera	Neuroptera	Odonata	Opiliones	Orthoptera	Psocodea	Trichoptera
Bristol	Comb_1	V.vulgaris	BB-C-1-star	2016	BB	0	0	2	1	1	1	0	0	0	0	0	0
Bristol	Comb_1	V.vulgaris	BB-C-2-star	2016	BB	0	0	0	0	1	1	0	0	0	0	0	0
Bristol	Comb_1	V.vulgaris	BB-C-3-star	2016	BB	0	0	0	0	1	0	0	0	0	0	0	0
Bristol	Comb_1	V.vulgaris	BB-C-4-star	2016	BB	0	0	4	0	1	2	0	0	1	0	1	0
Bristol	Comb_1	V.vulgaris	BB-C-5-star	2016	BB	0	0	2	1	1	2	0	0	0	0	1	0
Oxburgh Hall	2016_03	V.vulgaris	BB03-1-star	2016	BB	0	0	0	1	2	0	0	0	0	0	0	0
Oxburgh Hall	2016_03	V.vulgaris	BB03-2-star	2016	BB	0	0	2	0	1	1	0	0	0	1	0	0
Oxburgh Hall	2016_03	V.vulgaris	BB03-3-star	2016	BB	0	0	2	0	0	3	0	0	0	0	0	0
Oxburgh Hall	2016_03	V.vulgaris	BB03-4-star	2016	BB	0	0	1	0	1	0	1	0	0	0	0	1
Oxburgh Hall	2016_03	V.vulgaris	BB03-5-star	2016	BB	0	0	2	0	1	1	0	0	0	0	0	0
Petworth house	2016_09	V.vulgaris	BB09-1-star	2016	BB	0	0	0	0	1	0	0	0	0	1	0	0
Petworth house	2016_09	V.vulgaris	BB09-2-star	2016	BB	0	0	3	0	1	0	0	0	0	0	0	0
Petworth house	2016_09	V.vulgaris	BB09-3-star	2016	BB	0	0	1	0	1	0	0	0	0	0	0	0
Petworth house	2016_09	V.vulgaris	BB09-4-star	2016	BB	0	1	1	0	1	0	0	0	0	0	0	0
Petworth house	2016_09	V.vulgaris	BB09-5-star	2016	BB	0	0	2	0	1	0	0	0	0	0	0	0
Ash Hill	2016_01	V.vulgaris	2016_01_01	2016	BB	0	0	0	0	0	1	0	0	0	1	0	0
Ash Hill	2016_01	V.vulgaris	2016_01_02	2016	BB	0	0	4	1	1	1	0	0	0	0	0	0
Ash Hill	2016_01	V.vulgaris	2016_01_03	2016	BB	0	1	0	0	1	1	0	0	1	0	0	0
Ash Hill	2016_01	V.vulgaris	2016_01_04	2016	BB	0	0	0	2	0	1	0	0	0	0	0	0
Ash Hill	2016_01	V.vulgaris	2016_01_05	2016	BB	0	0	1	0	0	2	0	0	0	0	0	0
Ash Hill	2016_01	V.vulgaris	2016_01_06	2016	BB	2	0	1	1	1	2	0	0	1	0	0	0
Ash Hill	2016_01	V.vulgaris	2016_01_07	2016	BB	1	0	1	0	0	2	0	0	1	0	0	0
Ash Hill	2016_01	V.vulgaris	2016_01_08	2016	BB	0	0	0	1	0	0	0	0	0	1	0	0
Ash Hill	2016_01	V.vulgaris	2016_01_09	2016	BB	0	0	1	1	0	1	0	0	0	0	0	0
Ash Hill	2016_01	V.vulgaris	2016_01_10	2016	BB	0	0	1	2	1	1	0	0	0	0	0	0
Ash Hill	2016_01	V.vulgaris	2016_01_11	2016	BB	0	0	0	1	0	0	0	0	0	0	0	0
Ash Hill	2016_01	V.vulgaris	2016_01_12	2016	BB	0	0	2	1	0	1	0	0	0	0	0	0
Ash Hill	2016_01	V.vulgaris	2016_01_13	2016	BB	0	0	0	1	0	0	0	0	0	0	0	0
Ash Hill	2016_01	V.vulgaris	2016_01_14	2016	BB	0	0	0	1	0	0	0	0	0	0	0	0
Ash Hill	2016_01	V.vulgaris	2016_01_15	2016	BB	0	0	1	1	0	0	0	0	0	0	0	0
Ash Hill	2016_01	V.vulgaris	2016_01_16	2016	BB	0	0	0	1	0	0	0	0	0	0	0	0
Ash Hill	2016_01	V.vulgaris	2016_01_17	2016	BB	1	0	3	1	0	0	0	0	1	0	0	0
Ash Hill	2016_01	V.vulgaris	2016_01_18	2016	BB	0	0	0	1	0	1	0	0	0	0	0	0
Ash Hill	2016_01	V.vulgaris	2016_01_19	2016	BB	0	0	2	2	0	0	0	0	0	0	0	0
Ash Hill	2016_01	V.vulgaris	2016_01_20	2016	BB	1	0	1	2	0	1	0	0	0	0	0	0
Ash Hill	2016_01	V.vulgaris	2016_01_21	2016	BB	0	1	2	0	1	0	1	0	1	1	0	0
Ash Hill	2016_01	V.vulgaris	2016_01_22	2016	BB	0	0	2	2	1	2	0	0	0	0	0	0
Ash Hill	2016_01	V.vulgaris	2016_01_23	2016	BB	2	0	1	1	1	1	0	0	0	0	0	0
Ash Hill	2016_01	V.vulgaris	2016_01_24	2016	BB	0	0	0	0	1	0	0	0	0	0	0	0
Ash Hill	2016_01	V.vulgaris	2016_01_25	2016	BB	0	1	1	0	1	1	0	0	0	0	0	0
Ash Hill	2016_01	V.vulgaris	2016_01_26	2016	BB	0	1	3	1	0	0	0	0	0	0	0	0
Ash Hill	2016_01	V.vulgaris	2016_01_27	2016	BB	0	0	0	1	0	0	0	0	0	1	0	0
Ash Hill	2016_01	V.vulgaris	2016_01_28	2016	BB	1	0	3	0	0	3	0	0	0	0	0	0
Ash Hill	2016_01	V.vulgaris	2016_01_29	2016	BB	1	0	0	1	1	0	0	0	0	0	0	0
Ash Hill	2016_01	V.vulgaris	2016_01_30	2016	BB	1	0	0	1	0	1	0	0	0	0	0	0
Ash Hill	2016_01	V.vulgaris	2016_01_31	2016	BB	0	0	2	1	1	1	0	0	0	1	0	0
Ash Hill	2016_01	V.vulgaris	2016_01_32	2016	BB	1	0	0	1	1	1	0	1	0	0	0	0
Ash Hill	2016_01	V.vulgaris	2016_01_33	2016	BB	1	0	1	3	0	1	0	0	0	0	0	0
Ash Hill	2016_01	V.vulgaris	2016_01_34	2016	BB	0	0	2	0	0	0	0	0	1	0	0	0
Ash Hill	2016_01	V.vulgaris	2016_01_35	2016	BB	0	0	0	1	0	0	0	0	0	0	0	0
Ash Hill	2016_01	V.vulgaris	2016_01_36	2016	BB	1	0	0	2	0	0	0	0	0	0	0	0
Ash Hill	2016_01	V.vulgaris	2016_01_37	2016	BB	0	0	1	1	0	1	0	0	1	0	0	0
Ash Hill	2016_01	V.vulgaris	2016_01_38	2016	BB	0	0	1	2	0	0	0	0	0	0	0	0
Ash Hill	2016_01	V.vulgaris	2016_01_39	2016	BB	0	0	1	1	1	0	0	0	0	1	0	0
Ash Hill	2016_01	V.vulgaris	2016_01_40	2016	BB	0	0	0	1	0	0	0	0	0	0	0	0
Ash Hill	2016_01	V.vulgaris	2016_01_41	2016	BB	0	0	0	1	0	0	0	0	0	0	0	0
Ash Hill	2016_01	V.vulgaris	2016_01_42	2016	BB	0	0	1	0	0	0	0	0	0	0	0	0
Ash Hill	2016_01	V.vulgaris	2016_01_43	2016	BB	0	0	1	1	0	0	0	0	0	0	0	0
Ash Hill	2016_01	V.vulgaris	2016_01_44	2016	BB	0	0	0	1	0	1	0	0	0	0	0	0
Ash Hill	2016_01	V.vulgaris	2016_01_45	2016	BB	0	0	1	1	0	0	0	0	0	0	0	0
Ash Hill	2016_01	V.vulgaris	2016_01_46	2016	BB	1	0	0	1	0	1	0	0	0	0	0	0
Ash Hill	2016_01	V.vulgaris	2016_01_47	2016	BB	0	0	0	1	1	0	0	0	0	0	0	0
Ash Hill	2016_01	V.vulgaris	2016_01_48	2016	BB	0	0	0	1	0	1	0	0	0	0	0	0
Ash Hill	2016_01	V.vulgaris	2016_01_49	2016	BB	0	0	0	0	0	0	0	0	0	1	0	0
Ash Hill	2016_01	V.vulgaris	2016_01_50	2016	BB	0	0	2	0	0	0	0	0	0	0	0	0
Ash Hill	2016_01	V.vulgaris	2016_01_51	2016	BB	0	0	3	0	0	0	0	0	0	0	0	0
Ash Hill	2016_01	V.vulgaris	2016_01_52	2016	BB	1	0	0	0	1	0	0	0	0	0	0	0
Ash Hill	2016_01	V.vulgaris	2016_01_53	2016	BB	0	0	1	1	1	0	0	0	0	0	0	0
Ash Hill	2016_01	V.vulgaris	2016_01_54	2016	BB	0	0	2	1	0	1	1	0	0	0	0	0
Ash Hill	2016_01	V.vulgaris	2016_01_55	2016	BB	0	0	0	2	0	0	0	0	0	0	0	0
Ash Hill	2016_01	V.vulgaris	2016_01_56	2016	BB	1	0	1	0	1	0	0	0	0	0	0	0
Ash Hill	2016_01	V.vulgaris	2016_01_57	2016	BB	0	0	0	1	0	0	0	0	0	0	0	0
Ash Hill	2016_01	V.vulgaris	2016_01_58	2016	BB	0	0	0	1	0	0	0	0	0	0	0	0
Ash Hill	2016_01	V.vulgaris	2016_01_59	2016	BB	0	0	2	0	0	3	0	0	0	0	0	0
Ash Hill	2016_01	V.vulgaris	2016_01_60	2016	BB	0	0	1	0	1	0	0	0	2	0	0	0
Ash Hill	2016_02	V.vulgaris	2016_02_01	2016	BB	0	0	2	0	0	2	1	0	0	0	0	0
Ash Hill	2016_02	V.vulgaris	2016_02_02	2016	BB	0	0	0	0	1	0	0	0	0	0	0	0
Ash Hill	2016_02	V.vulgaris	2016_02_03	2016	BB	0	0	0	0	1	0	0	0	0	0	1	0
Ash Hill	2016_02	V.vulgaris	2016_02_04	2016	BB	0	0	1	0	0	2	0	0	0	0	0	0
Ash Hill	2016_02	V.vulgaris	2016_02_05	2016	BB	0	0	0	1	1	1	1	0	0	0	0	0
Ash Hill	2016_02	V.vulgaris	2016_02_06	2016	BB	0	0	1	1	1	0	0	0	0	1	0	0
Ash Hill	2016_02	V.vulgaris	2016_02_07	2016	BB	0	0	1	0	1	2	1	0	0	0	0	0
Ash Hill	2016_02	V.vulgaris	2016_02_08	2016	BB	0	1	0	1	1	0	0	0	0	1	0	0
Ash Hill	2016_02	V.vulgaris	2016_02_09	2016	BB	0	0	0	0	0	0	0	0	0	1	0	0
Ash Hill	2016_02	V.vulgaris	2016_02_10	2016	BB	0	0	0	1	1	0	0	0	1	0	0	0
Ash Hill	2016_02	V.vulgaris	2016_02_11	2016	BB	0	0	0	1	0	0	0	0	0	0	0	0
Ash Hill	2016_02	V.vulgaris	2016_02_12	2016	BB	0	0	1	0	1	0	0	0	0	0	0	0
Ash Hill	2016_02	V.vulgaris	2016_02_13	2016	BB	0	0	3	0	2	0	0	0	0	0	0	0
Ash Hill	2016_02	V.vulgaris	2016_02_14	2016	BB	0	0	0	0	0	0	0	0	0	1	0	0
Ash Hill	2016_02	V.vulgaris	2016_02_15	2016	BB	0	0	0	1	1	0	0	0	0	0	0	0
Ash Hill	2016_02	V.vulgaris	2016_02_16	2016	BB	0	1	1	0	1	0	0	0	0	0	0	0
Ash Hill	2016_02	V.vulgaris	2016_02_17	2016	BB	0	1	0	0	0	1	0	0	0	0	0	0
Ash Hill	2016_02	V.vulgaris	2016_02_18	2016	BB	0	0	0	1	1	0	0	0	0	0	0	0
Ash Hill	2016_02	V.vulgaris	2016_02_19	2016	BB	0	0	0	0	0	2	0	0	0	0	0	0
Ash Hill	2016_02	V.vulgaris	2016_02_20	2016	BB	0	0	0	1	1	0	0	0	0	0	0	0
Ash Hill	2016_02	V.vulgaris	2016_02_21	2016	BB	0	0	0	0	1	1	0	0	0	0	0	0
Ash Hill	2016_02	V.vulgaris	2016_02_22	2016	BB	0	0	0	2	0	2	1	0	0	0	0	0
Ash Hill	2016_02	V.vulgaris	2016_02_23	2016	BB	0	0	1	0	0	2	0	0	0	0	0	0
Ash Hill	2016_02	V.vulgaris	2016_02_25	2016	BB	0	1	1	0	0	0	0	0	0	1	0	0
Ash Hill	2016_02	V.vulgaris	2016_02_26	2016	BB	0	0	0	0	1	0	0	0	0	0	0	0
Ash Hill	2016_02	V.vulgaris	2016_02_27	2016	BB	0	1	0	0	0	3	0	0	0	0	0	0
Ash Hill	2016_02	V.vulgaris	2016_02_28	2016	BB	0	1	1	0	0	0	0	0	0	0	0	0
Ash Hill	2016_02	V.vulgaris	2016_02_29	2016	BB	0	0	1	3	0	0	0	0	0	0	0	0
Ash Hill	2016_02	V.vulgaris	2016_02_30	2016	BB	0	1	1	0	1	0	0	0	0	0	0	0
Ash Hill	2016_02	V.vulgaris	2016_02_31	2016	BB	0	1	0	0	1	0	0	0	0	0	0	0
Ash Hill	2016_02	V.vulgaris	2016_02_32	2016	BB	0	0	0	0	1	0	0	0	0	0	0	0
Ash Hill	2016_02	V.vulgaris	2016_02_33	2016	BB	0	1	1	1	0	1	0	0	1	0	0	0
Ash Hill	2016_02	V.vulgaris	2016_02_35	2016	BB	0	1	1	0	0	0	0	0	1	0	0	0
Ash Hill	2016_02	V.vulgaris	2016_02_36	2016	BB	0	0	0	0	1	1	0	0	0	0	0	0
Ash Hill	2016_02	V.vulgaris	2016_02_38	2016	BB	0	1	0	0	0	0	0	0	0	0	0	0
Ash Hill	2016_02	V.vulgaris	2016_02_39	2016	BB	0	0	0	1	0	0	0	0	0	0	0	0
Ash Hill	2016_02	V.vulgaris	2016_02_40	2016	BB	0	0	1	0	0	0	0	0	1	0	0	0
Ash Hill	2016_02	V.vulgaris	2016_02_41	2016	BB	0	0	1	0	0	1	0	0	0	0	0	0
Ash Hill	2016_02	V.vulgaris	2016_02_42	2016	BB	0	0	0	1	0	0	0	0	0	0	0	0
Ash Hill	2016_02	V.vulgaris	2016_02_43	2016	BB	0	1	0	0	0	0	0	0	0	0	0	0
Ash Hill	2016_02	V.vulgaris	2016_02_44	2016	BB	0	0	0	0	1	0	0	0	0	0	0	0
Ash Hill	2016_02	V.vulgaris	2016_02_45	2016	BB	0	1	0	0	0	0	0	0	0	0	0	0
Ash Hill	2016_02	V.vulgaris	2016_02_46	2016	BB	0	0	0	0	1	0	0	0	0	0	0	0
Ash Hill	2016_02	V.vulgaris	2016_02_47	2016	BB	0	0	1	0	1	0	0	0	0	0	0	0
Ash Hill	2016_02	V.vulgaris	2016_02_48	2016	BB	0	0	0	1	1	1	0	0	0	0	0	0
Ash Hill	2016_02	V.vulgaris	2016_02_49	2016	BB	0	0	0	0	0	0	0	0	1	1	0	0
Ash Hill	2016_02	V.vulgaris	2016_02_50	2016	BB	0	0	0	0	1	0	0	0	0	0	0	0
Ash Hill	2016_02	V.vulgaris	2016_02_51	2016	BB	0	0	0	0	1	1	0	0	0	0	0	0
Ash Hill	2016_02	V.vulgaris	2016_02_53	2016	BB	0	0	0	1	0	0	0	0	0	0	0	0
Ash Hill	2016_02	V.vulgaris	2016_02_54	2016	BB	0	0	1	0	0	0	0	0	0	0	0	0
Ash Hill	2016_02	V.vulgaris	2016_02_55	2016	BB	0	0	0	1	0	0	0	0	0	0	0	0
Ash Hill	2016_02	V.vulgaris	2016_02_56	2016	BB	0	0	0	0	1	1	0	0	0	0	0	0
Ash Hill	2016_02	V.vulgaris	2016_02_57	2016	BB	0	1	0	1	0	2	0	0	0	0	0	0
Ash Hill	2016_02	V.vulgaris	2016_02_58	2016	BB	0	0	0	0	0	0	0	0	1	0	0	0
Ash Hill	2016_02	V.vulgaris	2016_02_59	2016	BB	0	0	0	0	1	0	0	0	0	0	0	0
Ash Hill	2016_02	V.vulgaris	2016_02_60	2016	BB	0	0	0	0	1	0	0	0	0	1	0	0
Oxburgh Hall	2016_03	V.vulgaris	2016_03_01	2016	BB	0	0	0	0	1	0	0	0	0	0	0	0
Oxburgh Hall	2016_03	V.vulgaris	2016_03_02	2016	BB	0	0	0	0	1	0	0	0	0	0	0	0
Oxburgh Hall	2016_03	V.vulgaris	2016_03_04	2016	BB	0	0	0	0	1	0	0	0	0	0	0	0
Oxburgh Hall	2016_03	V.vulgaris	2016_03_05	2016	BB	0	0	0	0	1	0	0	0	0	0	0	0
Oxburgh Hall	2016_03	V.vulgaris	2016_03_06	2016	BB	0	0	1	1	1	0	0	0	0	0	0	0
Oxburgh Hall	2016_03	V.vulgaris	2016_03_07	2016	BB	0	1	2	0	2	0	0	0	0	0	0	0
Oxburgh Hall	2016_03	V.vulgaris	2016_03_08	2016	BB	0	0	1	0	2	0	0	0	0	0	0	0
Oxburgh Hall	2016_03	V.vulgaris	2016_03_10	2016	BB	0	0	1	0	1	0	0	0	0	0	0	0
Oxburgh Hall	2016_03	V.vulgaris	2016_03_11	2016	BB	0	0	1	0	1	0	0	0	0	0	0	0
Oxburgh Hall	2016_03	V.vulgaris	2016_03_12	2016	BB	0	0	1	0	1	0	0	0	0	0	0	0
Oxburgh Hall	2016_03	V.vulgaris	2016_03_13	2016	BB	0	0	2	0	0	0	0	0	0	0	0	0
Oxburgh Hall	2016_03	V.vulgaris	2016_03_14	2016	BB	0	0	2	0	1	0	0	0	0	0	0	0
Oxburgh Hall	2016_03	V.vulgaris	2016_03_15	2016	BB	0	0	2	1	0	0	0	0	0	0	0	0
Oxburgh Hall	2016_03	V.vulgaris	2016_03_16	2016	BB	0	0	1	0	1	0	0	0	0	0	0	0
Oxburgh Hall	2016_03	V.vulgaris	2016_03_17	2016	BB	0	0	1	2	0	0	0	0	0	0	0	0
Oxburgh Hall	2016_03	V.vulgaris	2016_03_18	2016	BB	0	0	2	0	2	0	0	0	0	0	0	0
Oxburgh Hall	2016_03	V.vulgaris	2016_03_19	2016	BB	0	0	1	0	1	0	0	0	0	0	0	0
Oxburgh Hall	2016_03	V.vulgaris	2016_03_20	2016	BB	0	0	4	0	2	0	0	0	0	0	0	0
Oxburgh Hall	2016_03	V.vulgaris	2016_03_21	2016	BB	0	0	2	0	1	0	0	0	0	0	0	0
Oxburgh Hall	2016_03	V.vulgaris	2016_03_22	2016	BB	1	0	2	0	0	0	0	0	0	0	0	0
Oxburgh Hall	2016_03	V.vulgaris	2016_03_23	2016	BB	0	0	2	0	1	0	0	0	0	0	0	0
Oxburgh Hall	2016_03	V.vulgaris	2016_03_24	2016	BB	0	0	2	0	1	0	0	0	0	0	0	0
Oxburgh Hall	2016_03	V.vulgaris	2016_03_25	2016	BB	0	0	2	0	0	0	0	0	0	0	0	0
Oxburgh Hall	2016_03	V.vulgaris	2016_03_26	2016	BB	0	0	0	0	1	0	0	0	0	0	0	0
Oxburgh Hall	2016_03	V.vulgaris	2016_03_28	2016	BB	0	0	1	0	1	0	0	0	0	0	0	0
Oxburgh Hall	2016_03	V.vulgaris	2016_03_29	2016	BB	0	0	1	0	2	0	0	0	0	0	0	0
Oxburgh Hall	2016_03	V.vulgaris	2016_03_30	2016	BB	1	1	1	1	0	0	0	0	0	0	0	0
Oxburgh Hall	2016_03	V.vulgaris	2016_03_31	2016	BB	0	0	2	1	1	2	0	0	1	0	0	1
Oxburgh Hall	2016_03	V.vulgaris	2016_03_32	2016	BB	0	0	1	0	1	0	0	0	0	0	0	0
Oxburgh Hall	2016_03	V.vulgaris	2016_03_33	2016	BB	0	0	2	0	1	0	0	0	0	0	0	0
Oxburgh Hall	2016_03	V.vulgaris	2016_03_34	2016	BB	0	0	2	0	1	0	0	0	0	0	0	0
Oxburgh Hall	2016_03	V.vulgaris	2016_03_35	2016	BB	0	0	0	1	0	0	0	0	0	0	0	0
Oxburgh Hall	2016_03	V.vulgaris	2016_03_36	2016	BB	0	0	1	1	1	0	0	0	0	0	0	0
Oxburgh Hall	2016_03	V.vulgaris	2016_03_37	2016	BB	0	0	2	1	0	0	0	0	0	0	0	0
Oxburgh Hall	2016_03	V.vulgaris	2016_03_38	2016	BB	1	0	2	0	0	0	0	0	0	0	0	0
Oxburgh Hall	2016_03	V.vulgaris	2016_03_39	2016	BB	0	0	1	1	0	0	0	0	0	0	0	0
Parke Estate	2016_05	V.vulgaris	2016_05_01	2016	BB	0	0	0	0	1	0	0	0	0	0	0	0
Parke Estate	2016_05	V.vulgaris	2016_05_02	2016	BB	0	0	0	0	1	0	0	0	0	0	0	0
Parke Estate	2016_05	V.vulgaris	2016_05_03	2016	BB	0	0	0	0	1	0	0	0	0	0	0	0
Parke Estate	2016_05	V.vulgaris	2016_05_04	2016	BB	0	0	0	0	1	0	0	0	0	0	0	0
Parke Estate	2016_05	V.vulgaris	2016_05_05	2016	BB	0	0	1	0	1	0	0	0	0	0	0	0
Parke Estate	2016_05	V.vulgaris	2016_05_06	2016	BB	0	0	0	0	1	0	0	0	0	0	0	0
Parke Estate	2016_05	V.vulgaris	2016_05_07	2016	BB	0	0	0	0	1	0	0	0	0	0	0	0
Sheffield Park	2016_06	V.vulgaris	2016_06_01	2016	BB	0	0	1	1	1	0	0	0	0	0	0	0
Sheffield Park	2016_06	V.vulgaris	2016_06_02	2016	BB	0	0	2	0	1	0	0	0	0	0	0	0
Sheffield Park	2016_06	V.vulgaris	2016_06_03	2016	BB	0	0	2	1	0	0	0	0	0	0	0	0
Sheffield Park	2016_06	V.vulgaris	2016_06_04	2016	BB	0	1	1	0	1	0	0	0	0	0	0	0
Sheffield Park	2016_06	V.vulgaris	2016_06_05	2016	BB	0	0	1	0	1	0	0	0	0	0	0	0
Sheffield Park	2016_06	V.vulgaris	2016_06_06	2016	BB	0	0	2	1	1	0	0	0	0	0	0	0
Sheffield Park	2016_06	V.vulgaris	2016_06_07	2016	BB	0	0	3	0	1	0	0	0	0	0	0	0
Sheffield Park	2016_06	V.vulgaris	2016_06_08	2016	BB	0	0	2	0	1	0	0	0	0	0	0	0
Sheffield Park	2016_06	V.vulgaris	2016_06_09	2016	BB	0	0	0	1	0	0	0	0	0	0	0	0
Sheffield Park	2016_06	V.vulgaris	2016_06_10	2016	BB	0	0	3	0	0	0	0	0	1	0	0	0
Sheffield Park	2016_06	V.vulgaris	2016_06_11	2016	BB	0	0	1	1	1	0	0	0	0	0	0	0
Sheffield Park	2016_06	V.vulgaris	2016_06_12	2016	BB	0	0	3	0	0	0	0	0	1	0	0	0
Sheffield Park	2016_06	V.vulgaris	2016_06_13	2016	BB	0	0	2	0	1	0	0	0	0	0	0	0
Sheffield Park	2016_06	V.vulgaris	2016_06_14	2016	BB	0	0	1	1	1	0	0	0	0	0	0	0
Sheffield Park	2016_06	V.vulgaris	2016_06_15	2016	BB	0	0	1	0	0	0	0	0	0	0	0	0
Sheffield Park	2016_06	V.vulgaris	2016_06_16	2016	BB	0	0	3	1	1	0	0	0	0	0	0	0
Sheffield Park	2016_06	V.vulgaris	2016_06_17	2016	BB	0	0	1	1	2	0	0	0	0	0	0	0
Sheffield Park	2016_06	V.vulgaris	2016_06_18	2016	BB	0	0	3	1	2	0	0	0	0	0	0	0
Sheffield Park	2016_06	V.vulgaris	2016_06_19	2016	BB	0	0	1	1	1	0	0	0	0	0	0	0
Sheffield Park	2016_06	V.vulgaris	2016_06_20	2016	BB	0	0	0	0	1	0	0	0	0	0	0	0
Sheffield Park	2016_06	V.vulgaris	2016_06_21	2016	BB	0	0	4	1	0	0	0	0	0	0	0	0
Sheffield Park	2016_06	V.vulgaris	2016_06_22	2016	BB	0	0	1	1	1	0	0	0	0	0	0	0
Sheffield Park	2016_06	V.vulgaris	2016_06_23	2016	BB	0	0	1	1	1	0	0	0	0	0	0	0
Sheffield Park	2016_06	V.vulgaris	2016_06_24	2016	BB	0	0	1	0	1	0	0	0	0	0	0	0
Sheffield Park	2016_06	V.vulgaris	2016_06_25	2016	BB	0	0	1	0	1	0	0	0	0	0	0	0
Sheffield Park	2016_06	V.vulgaris	2016_06_26	2016	BB	0	0	1	0	1	0	0	0	0	0	0	0
Sheffield Park	2016_06	V.vulgaris	2016_06_27	2016	BB	0	0	1	0	1	1	0	0	0	0	0	0
Sheffield Park	2016_06	V.vulgaris	2016_06_28	2016	BB	0	0	1	0	1	0	0	0	0	1	0	0
Sheffield Park	2016_06	V.vulgaris	2016_06_29	2016	BB	0	1	2	0	0	0	0	0	0	0	0	0
Sheffield Park	2016_06	V.vulgaris	2016_06_30	2016	BB	0	0	1	0	1	0	0	0	0	0	0	0
Sheffield Park	2016_06	V.vulgaris	2016_06_31	2016	BB	0	0	2	0	1	0	0	0	0	1	0	0
Oxburgh Hall	2016_07	V.vulgaris	2016_07_01	2016	BB	0	0	1	1	1	0	0	0	1	0	0	0
Oxburgh Hall	2016_07	V.vulgaris	2016_07_02	2016	BB	0	0	3	0	1	0	0	0	0	0	0	0
Oxburgh Hall	2016_07	V.vulgaris	2016_07_03	2016	BB	0	0	1	1	1	0	0	0	0	0	0	0
Oxburgh Hall	2016_07	V.vulgaris	2016_07_06	2016	BB	0	0	1	0	1	0	0	0	0	0	0	0
Oxburgh Hall	2016_07	V.vulgaris	2016_07_07	2016	BB	0	0	1	1	0	1	0	0	0	0	0	0
Oxburgh Hall	2016_07	V.vulgaris	2016_07_08	2016	BB	0	0	0	1	0	0	0	0	0	0	0	0
Oxburgh Hall	2016_07	V.vulgaris	2016_07_09	2016	BB	0	1	2	0	1	1	0	0	0	0	0	0
Oxburgh Hall	2016_07	V.vulgaris	2016_07_10	2016	BB	0	0	1	0	1	0	0	0	0	0	0	0
Oxburgh Hall	2016_07	V.vulgaris	2016_07_11	2016	BB	0	0	0	0	1	0	0	0	0	0	0	0
Oxburgh Hall	2016_07	V.vulgaris	2016_07_12	2016	BB	0	0	0	0	1	1	0	0	0	0	0	0
Oxburgh Hall	2016_07	V.vulgaris	2016_07_13	2016	BB	0	0	1	0	1	0	0	0	0	0	0	0
Oxburgh Hall	2016_07	V.vulgaris	2016_07_14	2016	BB	0	0	1	0	1	0	0	0	0	0	0	0
Oxburgh Hall	2016_07	V.vulgaris	2016_07_15	2016	BB	0	0	1	1	2	0	0	0	0	0	0	0
Oxburgh Hall	2016_07	V.vulgaris	2016_07_16	2016	BB	0	0	2	1	1	0	0	0	0	0	0	0
Oxburgh Hall	2016_07	V.vulgaris	2016_07_17	2016	BB	0	0	2	0	0	0	0	0	0	0	0	0
Oxburgh Hall	2016_07	V.vulgaris	2016_07_18	2016	BB	0	0	1	1	1	0	0	0	0	0	0	0
Oxburgh Hall	2016_07	V.vulgaris	2016_07_19	2016	BB	0	0	1	0	0	0	0	0	0	0	0	0
Oxburgh Hall	2016_07	V.vulgaris	2016_07_20	2016	BB	0	0	1	1	0	0	0	0	0	0	0	0
Oxburgh Hall	2016_07	V.vulgaris	2016_07_21	2016	BB	0	0	3	0	1	0	0	0	0	0	0	0
Oxburgh Hall	2016_07	V.vulgaris	2016_07_22	2016	BB	0	0	1	1	0	0	0	0	0	0	0	0
Oxburgh Hall	2016_07	V.vulgaris	2016_07_23	2016	BB	0	0	3	0	0	0	0	0	0	0	0	0
Oxburgh Hall	2016_07	V.vulgaris	2016_07_24	2016	BB	0	0	2	0	0	0	1	0	1	0	0	0
Oxburgh Hall	2016_07	V.vulgaris	2016_07_25	2016	BB	0	0	3	0	0	0	0	0	0	0	0	0
Oxburgh Hall	2016_07	V.vulgaris	2016_07_26	2016	BB	0	0	1	0	1	0	0	0	1	0	0	0
Oxburgh Hall	2016_07	V.vulgaris	2016_07_27	2016	BB	0	0	1	0	0	1	0	0	0	0	0	0
Oxburgh Hall	2016_07	V.vulgaris	2016_07_28	2016	BB	0	0	1	0	3	0	0	0	0	0	0	0
Oxburgh Hall	2016_07	V.vulgaris	2016_07_29	2016	BB	0	0	0	0	0	1	0	0	0	0	0	0
Oxburgh Hall	2016_07	V.vulgaris	2016_07_31	2016	BB	0	0	1	0	1	0	0	0	0	0	0	0
Oxburgh Hall	2016_07	V.vulgaris	2016_07_32	2016	BB	0	0	2	0	1	0	0	0	0	1	0	0
Oxburgh Hall	2016_07	V.vulgaris	2016_07_33	2016	BB	0	0	1	0	0	0	0	0	0	0	0	0
Oxburgh Hall	2016_07	V.vulgaris	2016_07_34	2016	BB	0	0	1	0	1	0	0	0	0	0	0	0
Oxburgh Hall	2016_07	V.vulgaris	2016_07_35	2016	BB	0	0	0	0	1	0	0	0	0	0	0	0
Oxburgh Hall	2016_07	V.vulgaris	2016_07_36	2016	BB	0	0	3	0	2	0	0	0	0	0	0	0
Oxburgh Hall	2016_07	V.vulgaris	2016_07_37	2016	BB	0	0	0	0	1	0	0	0	0	1	0	0
Oxburgh Hall	2016_07	V.vulgaris	2016_07_38	2016	BB	0	0	2	1	1	0	0	0	0	0	0	0
Oxburgh Hall	2016_07	V.vulgaris	2016_07_39	2016	BB	0	0	1	0	1	0	0	0	0	0	0	0
Sheffield Park	2016_13	V.vulgaris	2016_13_01	2016	BB	0	0	2	0	1	0	0	0	0	0	0	0
Sheffield Park	2016_13	V.vulgaris	2016_13_02	2016	BB	0	0	0	0	1	0	0	0	0	0	0	0
Sheffield Park	2016_13	V.vulgaris	2016_13_03	2016	BB	0	0	2	0	1	0	0	0	0	0	0	0
Sheffield Park	2016_13	V.vulgaris	2016_13_04	2016	BB	0	0	1	0	0	0	0	0	0	0	0	0
Sheffield Park	2016_13	V.vulgaris	2016_13_05	2016	BB	0	0	1	0	1	0	0	0	0	0	0	0
Sheffield Park	2016_13	V.vulgaris	2016_13_06	2016	BB	0	0	1	1	1	0	1	0	0	0	1	0
Sheffield Park	2016_13	V.vulgaris	2016_13_07	2016	BB	0	0	1	0	1	0	0	0	0	0	0	0
Sheffield Park	2016_13	V.vulgaris	2016_13_08	2016	BB	0	0	1	1	1	1	0	0	0	0	0	0
Sheffield Park	2016_13	V.vulgaris	2016_13_09	2016	BB	0	0	2	0	1	0	0	0	0	0	0	0
Sheffield Park	2016_13	V.vulgaris	2016_13_10	2016	BB	0	0	0	0	1	0	0	0	0	1	0	0
Sheffield Park	2016_13	V.vulgaris	2016_13_11	2016	BB	0	0	0	3	0	1	0	0	0	0	0	0
Sheffield Park	2016_13	V.vulgaris	2016_13_12	2016	BB	0	0	1	0	0	0	0	0	0	1	0	0
Sheffield Park	2016_13	V.vulgaris	2016_13_13	2016	BB	0	0	1	1	0	0	0	0	0	0	0	0
Sheffield Park	2016_13	V.vulgaris	2016_13_14	2016	BB	1	0	1	0	0	0	0	0	0	0	0	0
Sheffield Park	2016_13	V.vulgaris	2016_13_15	2016	BB	0	0	1	0	1	0	0	0	0	0	0	0
Sheffield Park	2016_13	V.vulgaris	2016_13_16	2016	BB	0	1	1	1	1	1	0	0	0	0	0	0
Sheffield Park	2016_13	V.vulgaris	2016_13_17	2016	BB	0	0	2	0	0	0	0	0	0	0	0	0
Sheffield Park	2016_13	V.vulgaris	2016_13_18	2016	BB	0	0	2	0	1	0	0	0	0	0	0	0
Sheffield Park	2016_13	V.vulgaris	2016_13_19	2016	BB	0	1	1	0	1	0	0	0	0	0	0	0
Sheffield Park	2016_13	V.vulgaris	2016_13_20	2016	BB	0	0	1	1	1	0	0	0	0	0	0	0
Sheffield Park	2016_13	V.vulgaris	2016_13_21	2016	BB	0	0	1	0	1	0	0	0	0	1	0	0
Sheffield Park	2016_13	V.vulgaris	2016_13_22	2016	BB	0	0	1	0	1	0	0	0	0	1	0	1
Sheffield Park	2016_13	V.vulgaris	2016_13_23	2016	BB	0	0	1	0	1	0	0	0	0	0	0	0
Sheffield Park	2016_13	V.vulgaris	2016_13_24	2016	BB	0	0	1	1	1	0	0	0	0	0	0	0
Sheffield Park	2016_13	V.vulgaris	2016_13_25	2016	BB	0	1	1	0	1	0	0	0	0	1	0	0
Sheffield Park	2016_13	V.vulgaris	2016_13_26	2016	BB	0	0	1	1	1	0	0	0	0	0	0	0
Sheffield Park	2016_13	V.vulgaris	2016_13_27	2016	BB	0	0	2	1	0	0	0	0	0	0	1	0
Sheffield Park	2016_13	V.vulgaris	2016_13_28	2016	BB	0	0	2	0	0	0	0	0	0	0	1	0
Sheffield Park	2016_13	V.vulgaris	2016_13_29	2016	BB	0	0	1	0	1	0	0	0	0	0	0	0
Sheffield Park	2016_13	V.vulgaris	2016_13_30	2016	BB	0	0	1	0	1	0	0	0	0	0	0	0
Silwood Park	2016_17	V.vulgaris	2016_17_01	2016	BB	0	0	1	1	1	0	0	0	0	0	0	0
Silwood Park	2016_17	V.vulgaris	2016_17_02	2016	BB	0	0	0	0	1	0	0	0	1	0	0	0
Silwood Park	2016_17	V.vulgaris	2016_17_03	2016	BB	0	0	2	0	1	0	0	0	0	0	0	0
Silwood Park	2016_17	V.vulgaris	2016_17_04	2016	BB	0	1	1	2	1	1	0	0	1	0	0	0
Silwood Park	2016_17	V.vulgaris	2016_17_05	2016	BB	0	0	0	0	1	0	0	0	0	0	0	0
Silwood Park	2016_17	V.vulgaris	2016_17_06	2016	BB	0	0	1	0	1	1	0	0	0	1	0	0
Silwood Park	2016_17	V.vulgaris	2016_17_07	2016	BB	1	0	0	0	1	0	0	0	0	0	0	0
Silwood Park	2016_17	V.vulgaris	2016_17_08	2016	BB	1	0	2	0	1	0	0	0	0	0	0	0
Silwood Park	2016_17	V.vulgaris	2016_17_09	2016	BB	1	0	1	0	1	0	0	0	0	0	0	0
Silwood Park	2016_17	V.vulgaris	2016_17_10	2016	BB	0	0	0	0	2	0	0	0	0	0	0	0
Silwood Park	2016_17	V.vulgaris	2016_17_11	2016	BB	1	0	0	1	1	0	0	0	0	0	0	0
Silwood Park	2016_17	V.vulgaris	2016_17_12	2016	BB	1	0	0	2	1	0	0	0	1	0	0	0
Silwood Park	2016_17	V.vulgaris	2016_17_13	2016	BB	0	0	1	0	1	0	0	0	0	0	0	0
Silwood Park	2016_17	V.vulgaris	2016_17_14	2016	BB	0	0	1	1	1	0	0	0	0	0	1	0
Silwood Park	2016_17	V.vulgaris	2016_17_15	2016	BB	0	0	0	0	1	0	0	0	0	1	0	0
Silwood Park	2016_17	V.vulgaris	2016_17_16	2016	BB	0	0	0	1	1	0	0	0	0	0	0	0
Silwood Park	2016_17	V.vulgaris	2016_17_17	2016	BB	2	0	0	1	1	1	0	0	0	0	0	0
Silwood Park	2016_17	V.vulgaris	2016_17_18	2016	BB	0	0	0	0	1	0	0	0	0	1	0	0
Silwood Park	2016_17	V.vulgaris	2016_17_19	2016	BB	1	1	0	0	1	0	0	0	0	1	0	0
Silwood Park	2016_17	V.vulgaris	2016_17_20	2016	BB	0	0	0	1	1	0	0	0	0	0	0	0
Silwood Park	2016_17	V.vulgaris	2016_17_21	2016	BB	0	0	0	0	1	1	0	0	0	0	0	0
Silwood Park	2016_17	V.vulgaris	2016_17_22	2016	BB	0	0	1	1	1	0	0	0	0	0	0	0
Silwood Park	2016_17	V.vulgaris	2016_17_23	2016	BB	0	0	0	1	1	0	0	0	0	0	0	0
Silwood Park	2016_17	V.vulgaris	2016_17_24	2016	BB	2	0	0	0	1	0	0	0	0	0	0	0
Silwood Park	2016_17	V.vulgaris	2016_17_25	2016	BB	1	0	0	0	1	0	0	0	0	0	0	0
Silwood Park	2016_17	V.vulgaris	2016_17_26	2016	BB	0	1	0	0	1	0	0	0	1	0	1	0
Silwood Park	2016_17	V.vulgaris	2016_17_27	2016	BB	1	0	1	0	1	0	0	0	0	0	0	0
Silwood Park	2018_21	V.vulgaris	2018_21_01	2018	GL	0	0	0	0	1	0	0	0	0	0	1	0
Silwood Park	2018_21	V.vulgaris	2018_21_02	2018	GL	0	0	0	1	1	0	0	0	0	0	0	0
Silwood Park	2018_21	V.vulgaris	2018_21_03	2018	GL	0	0	1	0	1	1	0	0	0	0	0	0
Silwood Park	2018_21	V.vulgaris	2018_21_04	2018	GL	0	0	0	0	2	0	0	0	0	0	0	0
Silwood Park	2018_21	V.vulgaris	2018_21_05	2018	GL	0	0	0	0	1	1	0	0	0	0	0	0
Silwood Park	2018_21	V.vulgaris	2018_21_06	2018	GL	0	0	0	0	1	0	0	0	0	0	0	0
Silwood Park	2018_21	V.vulgaris	2018_21_07	2018	GL	0	0	0	0	1	0	0	0	1	0	0	0
Silwood Park	2018_21	V.vulgaris	2018_21_09	2018	GL	0	0	0	0	2	0	0	0	0	0	0	0
Silwood Park	2018_21	V.vulgaris	2018_21_14	2018	GL	0	0	0	0	1	1	1	0	0	1	0	0
Silwood Park	2018_21	V.vulgaris	2018_21_15	2018	GL	0	0	0	1	1	0	0	0	0	0	0	0
Silwood Park	2018_21	V.vulgaris	2018_21_16	2018	GL	0	0	0	0	2	1	0	0	0	0	0	0
Silwood Park	2018_21	V.vulgaris	2018_21_17	2018	GL	0	0	0	1	1	0	0	0	0	0	0	0
Silwood Park	2018_21	V.vulgaris	2018_21_18	2018	GL	0	0	2	1	2	1	0	0	0	0	0	0
Silwood Park	2018_21	V.vulgaris	2018_21_19	2018	GL	0	0	0	2	1	2	0	0	0	0	0	0
Silwood Park	2018_21	V.vulgaris	2018_21_20	2018	GL	0	0	0	0	1	1	0	0	0	0	1	0
Silwood Park	2018_21	V.vulgaris	2018_21_21	2018	GL	0	0	0	0	1	0	0	0	0	0	0	0
Silwood Park	2018_21	V.vulgaris	2018_21_22	2018	GL	0	0	0	0	1	1	0	0	0	0	0	0
Silwood Park	2018_21	V.vulgaris	2018_21_23	2018	GL	0	0	0	0	1	1	0	0	0	0	0	0
Silwood Park	2018_21	V.vulgaris	2018_21_24	2018	GL	0	0	0	0	1	1	0	0	0	0	0	0
Silwood Park	2018_21	V.vulgaris	2018_21_25	2018	GL	0	0	1	1	1	0	0	0	0	0	0	0
Silwood Park	2018_21	V.vulgaris	2018_21_26	2018	GL	0	0	1	1	1	0	0	0	0	0	0	0
Silwood Park	2018_21	V.vulgaris	2018_21_27	2018	GL	0	0	0	0	1	1	0	0	0	0	0	0
Silwood Park	2018_21	V.vulgaris	2018_21_28	2018	GL	0	0	0	0	1	1	0	0	0	0	0	0
Silwood Park	2018_21	V.vulgaris	2018_21_29	2018	GL	0	0	0	0	1	1	0	0	0	0	0	0
Silwood Park	2018_21	V.vulgaris	2018_21_30	2018	GL	0	0	2	0	2	0	0	0	0	0	0	0
Silwood Park	2018_21	V.vulgaris	2018_21_31	2018	GL	0	0	1	0	1	1	0	0	0	0	0	0
Silwood Park	2018_21	V.vulgaris	2018_21_32	2018	GL	0	0	1	3	1	0	0	0	0	0	0	0
Silwood Park	2018_21	V.vulgaris	2018_21_33	2018	GL	0	0	1	0	1	1	0	0	0	1	0	0
Silwood Park	2018_21	V.vulgaris	2018_21_34	2018	GL	0	0	0	0	1	0	0	0	0	0	0	0
Silwood Park	2018_21	V.vulgaris	2018_21_35	2018	GL	0	0	1	0	1	1	0	0	0	1	0	0
Silwood Park	2018_21	V.vulgaris	2018_21_36	2018	GL	0	0	1	0	1	0	0	0	0	0	0	0
Silwood Park	2018_21	V.vulgaris	2018_21_37	2018	GL	0	0	0	0	2	0	0	0	0	0	0	0
Silwood Park	2018_21	V.vulgaris	2018_21_38	2018	GL	0	0	0	0	1	1	0	0	0	0	0	0
Silwood Park	2018_21	V.vulgaris	2018_21_39	2018	GL	0	0	1	1	1	1	0	0	0	0	0	0
Silwood Park	2018_21	V.vulgaris	2018_21_40	2018	GL	0	1	0	0	1	0	0	0	1	0	0	0
Silwood Park	2018_21	V.vulgaris	2018_21_41	2018	GL	0	0	0	0	1	1	0	0	0	0	0	0
Regent's Park	2018_22	V.germanica	2018_22_01	2018	GL	1	0	1	0	0	0	0	0	0	0	0	0
Regent's Park	2018_22	V.germanica	2018_22_02	2018	GL	0	0	1	0	1	0	0	0	0	0	0	0
Regent's Park	2018_22	V.germanica	2018_22_03	2018	GL	0	0	4	0	1	1	0	0	0	0	0	0
Regent's Park	2018_22	V.germanica	2018_22_04	2018	GL	0	0	2	1	1	0	0	0	0	0	0	0
Regent's Park	2018_22	V.germanica	2018_22_05	2018	GL	0	0	0	0	0	0	0	0	0	2	0	0
Regent's Park	2018_22	V.germanica	2018_22_06	2018	GL	0	0	0	1	0	2	0	0	0	1	0	0
Regent's Park	2018_22	V.germanica	2018_22_07	2018	GL	0	0	3	0	1	0	1	0	0	0	0	0
Regent's Park	2018_22	V.germanica	2018_22_08	2018	GL	0	0	2	1	0	0	0	0	0	1	0	0
Regent's Park	2018_22	V.germanica	2018_22_09	2018	GL	0	0	1	0	1	1	0	0	0	1	0	0
Regent's Park	2018_22	V.germanica	2018_22_10	2018	GL	0	0	3	0	1	0	0	0	0	0	0	0
Regent's Park	2018_22	V.germanica	2018_22_11	2018	GL	0	0	1	0	1	0	0	0	0	1	1	0
Regent's Park	2018_22	V.germanica	2018_22_12	2018	GL	1	0	3	0	0	0	0	0	0	2	1	0
Regent's Park	2018_22	V.germanica	2018_22_13	2018	GL	0	0	1	0	2	0	0	0	0	1	0	0
Regent's Park	2018_22	V.germanica	2018_22_14	2018	GL	0	0	3	0	0	0	0	0	0	1	0	0
Regent's Park	2018_22	V.germanica	2018_22_15	2018	GL	0	0	3	0	0	0	0	0	0	1	0	0
Regent's Park	2018_22	V.germanica	2018_22_16	2018	GL	0	0	1	0	1	0	0	0	0	0	0	0
Regent's Park	2018_22	V.germanica	2018_22_17	2018	GL	0	0	3	0	1	0	0	0	0	0	0	0
Regent's Park	2018_22	V.germanica	2018_22_18	2018	GL	0	0	1	0	0	0	0	0	0	2	0	0
Regent's Park	2018_22	V.germanica	2018_22_19	2018	GL	1	0	2	1	1	0	0	0	0	0	0	0
Regent's Park	2018_22	V.germanica	2018_22_20	2018	GL	0	0	2	0	0	1	0	0	0	0	0	0
Regent's Park	2018_22	V.germanica	2018_22_21	2018	GL	0	0	0	0	0	0	0	0	0	1	0	0
Regent's Park	2018_22	V.germanica	2018_22_22	2018	GL	0	0	2	0	2	0	0	0	0	1	0	0
Regent's Park	2018_22	V.germanica	2018_22_23	2018	GL	0	0	2	0	1	1	0	0	0	1	0	0
Regent's Park	2018_22	V.germanica	2018_22_24	2018	GL	0	0	2	0	1	0	0	0	0	1	0	0
Regent's Park	2018_22	V.germanica	2018_22_25	2018	GL	0	0	2	0	0	1	0	0	0	1	0	0
Regent's Park	2018_22	V.germanica	2018_22_26	2018	GL	0	0	2	0	0	1	0	0	0	0	0	0
Regent's Park	2018_22	V.germanica	2018_22_27	2018	GL	0	0	3	0	2	1	0	0	0	0	0	0
Regent's Park	2018_22	V.germanica	2018_22_28	2018	GL	0	0	1	0	1	0	0	0	0	0	0	0
Regent's Park	2018_22	V.germanica	2018_22_29	2018	GL	0	0	1	1	1	0	0	0	0	0	0	0
Regent's Park	2018_22	V.germanica	2018_22_30	2018	GL	0	0	2	1	1	0	0	0	0	0	0	0
Regent's Park	2018_22	V.germanica	2018_22_31	2018	GL	0	0	2	0	2	0	0	0	0	1	0	0
Regent's Park	2018_22	V.germanica	2018_22_32	2018	GL	0	0	1	1	1	0	0	0	0	0	0	0
Regent's Park	2018_22	V.germanica	2018_22_33	2018	GL	0	0	1	0	1	1	0	0	0	0	0	0
Regent's Park	2018_22	V.germanica	2018_22_34	2018	GL	0	0	1	0	2	0	0	0	0	1	0	0
Regent's Park	2018_22	V.germanica	2018_22_35	2018	GL	0	0	2	0	1	1	0	0	0	0	0	0
Regent's Park	2018_22	V.germanica	2018_22_36	2018	GL	2	0	1	0	0	1	0	0	0	0	0	0
Regent's Park	2018_22	V.germanica	2018_22_37	2018	GL	0	0	1	0	2	0	0	0	0	0	0	0
Regent's Park	2018_22	V.germanica	2018_22_38	2018	GL	0	0	1	0	1	0	0	0	0	0	0	0
Regent's Park	2018_22	V.germanica	2018_22_39	2018	GL	0	0	1	0	0	1	0	0	0	1	0	0
Regent's Park	2018_22	V.germanica	2018_22_40	2018	GL	0	0	2	0	1	0	0	0	0	1	0	0
Regent's Park	2018_22	V.germanica	2018_22_41	2018	GL	0	0	0	0	1	0	0	0	0	1	0	0
Regent's Park	2018_22	V.germanica	2018_22_42	2018	GL	0	0	2	0	1	0	0	0	0	0	0	0
Regent's Park	2018_22	V.germanica	2018_22_43	2018	GL	0	0	2	0	0	1	0	0	0	0	0	0
Regent's Park	2018_22	V.germanica	2018_22_44	2018	GL	0	0	1	0	1	0	0	0	0	0	0	0
Regent's Park	2018_22	V.germanica	2018_22_45	2018	GL	0	0	1	0	1	0	0	0	0	0	0	0
Regent's Park	2018_22	V.germanica	2018_22_46	2018	GL	0	0	3	0	0	0	0	0	0	0	0	0
Regent's Park	2018_22	V.germanica	2018_22_47	2018	GL	0	0	2	0	0	0	0	0	0	1	0	0
Regent's Park	2018_22	V.germanica	2018_22_48	2018	GL	0	0	2	0	1	0	0	0	0	0	0	0
Regent's Park	2018_22	V.germanica	2018_22_49	2018	GL	0	0	1	0	1	1	0	0	0	1	0	0
Regent's Park	2018_22	V.germanica	2018_22_50	2018	GL	0	0	0	0	1	0	0	0	0	1	0	0
Regent's Park	2018_22	V.germanica	2018_22_51	2018	GL	1	0	1	0	0	0	0	0	0	1	0	0
Regent's Park	2018_22	V.germanica	2018_22_52	2018	GL	1	0	2	0	1	0	0	0	0	0	0	0
Regent's Park	2018_22	V.germanica	2018_22_53	2018	GL	0	0	0	1	0	0	0	0	0	0	0	0
Regent's Park	2018_22	V.germanica	2018_22_54	2018	GL	0	0	2	0	1	0	0	0	0	1	0	0
Regent's Park	2018_22	V.germanica	2018_22_55	2018	GL	0	0	1	0	1	0	0	0	0	0	0	0
Regent's Park	2018_22	V.germanica	2018_22_56	2018	GL	0	0	3	0	1	1	0	0	0	0	0	0
Regent's Park	2018_22	V.germanica	2018_22_57	2018	GL	0	0	1	0	1	0	1	0	0	0	0	0
Regent's Park	2018_22	V.germanica	2018_22_58	2018	GL	0	0	1	2	1	0	0	0	0	0	0	0
Regent's Park	2018_22	V.germanica	2018_22_59	2018	GL	0	0	1	0	0	0	0	0	0	1	0	0
Regent's Park	2018_22	V.germanica	2018_22_60	2018	GL	0	0	1	0	1	0	0	0	0	1	0	0
Regent's Park	2018_22	V.germanica	2018_22_61	2018	GL	0	0	2	0	0	0	0	0	0	1	0	0
Regent's Park	2018_22	V.germanica	2018_22_62	2018	GL	0	0	0	1	1	0	0	0	0	0	0	0
Regent's Park	2018_22	V.germanica	2018_22_63	2018	GL	0	0	2	0	1	0	0	0	0	0	0	0
Regent's Park	2018_22	V.germanica	2018_22_64	2018	GL	1	0	0	1	1	0	0	0	0	0	0	0
Regent's Park	2018_22	V.germanica	2018_22_65	2018	GL	0	0	3	0	1	0	0	0	0	1	0	0
Regent's Park	2018_22	V.germanica	2018_22_66	2018	GL	0	0	1	0	1	0	0	0	0	0	0	0
Regent's Park	2018_22	V.germanica	2018_22_67	2018	GL	0	0	2	1	1	1	0	0	0	0	0	0
Regent's Park	2018_22	V.germanica	2018_22_68	2018	GL	0	0	2	0	1	0	0	0	0	0	0	0
Regent's Park	2018_22	V.germanica	2018_22_69	2018	GL	0	0	1	0	1	1	0	0	0	0	0	0
Regent's Park	2018_22	V.germanica	2018_22_70	2018	GL	0	0	2	1	1	0	0	0	0	1	0	0
Regent's Park	2018_22	V.germanica	2018_22_71	2018	GL	1	0	2	1	1	0	0	0	0	0	0	0
Regent's Park	2018_22	V.germanica	2018_22_72	2018	GL	0	0	0	0	0	0	0	0	0	1	0	0
Regent's Park	2018_22	V.germanica	2018_22_73	2018	GL	0	0	2	0	1	0	0	0	0	0	0	0
Regent's Park	2018_22	V.germanica	2018_22_74	2018	GL	0	0	2	0	0	0	0	0	0	1	0	0
Regent's Park	2018_22	V.germanica	2018_22_75	2018	GL	0	0	2	0	1	0	0	0	0	0	0	0
Regent's Park	2018_22	V.germanica	2018_22_76	2018	GL	0	0	3	0	1	0	0	0	0	0	0	0
Regent's Park	2018_22	V.germanica	2018_22_77	2018	GL	0	0	1	0	1	0	0	0	0	0	0	0
Regent's Park	2018_22	V.germanica	2018_22_78	2018	GL	1	0	1	0	0	0	0	0	0	1	0	0
Regent's Park	2018_22	V.germanica	2018_22_79	2018	GL	1	0	1	0	1	0	0	0	0	0	0	0
Regent's Park	2018_22	V.germanica	2018_22_80	2018	GL	0	0	2	2	0	0	0	0	0	1	0	0
Regent's Park	2018_23	V.vulgaris	2018_23_01	2018	GL	1	0	4	0	1	0	0	0	0	1	0	0
Regent's Park	2018_23	V.vulgaris	2018_23_02	2018	GL	0	0	1	0	1	0	0	0	0	1	0	0
Regent's Park	2018_23	V.vulgaris	2018_23_03	2018	GL	0	0	2	1	1	0	0	0	0	0	0	0
Regent's Park	2018_23	V.vulgaris	2018_23_04	2018	GL	0	0	0	0	0	0	0	0	0	1	0	0
Regent's Park	2018_23	V.vulgaris	2018_23_05	2018	GL	0	0	0	1	1	0	0	0	0	1	0	0
Regent's Park	2018_23	V.vulgaris	2018_23_06	2018	GL	0	0	0	1	1	0	0	0	0	1	0	0
Regent's Park	2018_23	V.vulgaris	2018_23_07	2018	GL	0	0	1	0	1	0	0	0	0	2	0	0
Regent's Park	2018_23	V.vulgaris	2018_23_08	2018	GL	0	0	1	0	1	0	0	0	0	1	0	0
Regent's Park	2018_23	V.vulgaris	2018_23_09	2018	GL	0	0	2	0	1	0	0	0	0	2	0	0
Regent's Park	2018_23	V.vulgaris	2018_23_10	2018	GL	0	0	0	0	1	0	0	0	0	1	0	0
Regent's Park	2018_23	V.vulgaris	2018_23_11	2018	GL	0	0	1	0	1	0	0	0	0	1	0	0
Regent's Park	2018_23	V.vulgaris	2018_23_12	2018	GL	0	0	1	0	1	0	0	0	0	1	0	0
Regent's Park	2018_23	V.vulgaris	2018_23_13	2018	GL	0	0	0	0	1	0	0	0	0	1	0	0
Regent's Park	2018_23	V.vulgaris	2018_23_14	2018	GL	0	0	0	0	1	0	0	0	0	0	0	0
Regent's Park	2018_23	V.vulgaris	2018_23_15	2018	GL	0	0	0	0	1	0	0	0	0	1	0	0
Regent's Park	2018_23	V.vulgaris	2018_23_16	2018	GL	0	0	1	0	1	0	0	0	0	1	0	0
Regent's Park	2018_23	V.vulgaris	2018_23_17	2018	GL	0	0	1	0	1	0	0	0	0	2	0	0
Regent's Park	2018_23	V.vulgaris	2018_23_18	2018	GL	0	0	1	0	1	0	0	0	0	1	0	0
Regent's Park	2018_23	V.vulgaris	2018_23_19	2018	GL	0	0	0	0	1	0	0	0	0	1	0	0
Regent's Park	2018_23	V.vulgaris	2018_23_20	2018	GL	0	0	0	0	1	0	0	0	0	2	0	0
Regent's Park	2018_23	V.vulgaris	2018_23_21	2018	GL	0	0	2	0	1	0	0	0	0	0	0	0
Regent's Park	2018_23	V.vulgaris	2018_23_22	2018	GL	0	0	0	0	1	0	0	0	0	2	0	0
Regent's Park	2018_23	V.vulgaris	2018_23_23	2018	GL	1	0	0	0	1	0	0	0	0	1	0	0
Regent's Park	2018_23	V.vulgaris	2018_23_24	2018	GL	0	0	2	1	1	0	0	0	0	1	0	0
Regent's Park	2018_23	V.vulgaris	2018_23_25	2018	GL	0	0	1	0	1	0	0	0	0	1	0	0
Regent's Park	2018_23	V.vulgaris	2018_23_26	2018	GL	0	0	1	0	1	1	0	0	0	0	0	0
Regent's Park	2018_23	V.vulgaris	2018_23_27	2018	GL	0	0	1	0	1	0	0	0	0	1	0	0
Regent's Park	2018_23	V.vulgaris	2018_23_28	2018	GL	0	0	1	0	1	1	0	0	0	1	0	0
Regent's Park	2018_23	V.vulgaris	2018_23_29	2018	GL	0	0	1	0	1	0	0	0	0	0	0	0
Regent's Park	2018_23	V.vulgaris	2018_23_30	2018	GL	0	0	2	0	1	0	0	0	0	1	0	0
Regent's Park	2018_23	V.vulgaris	2018_23_31	2018	GL	0	0	1	0	1	0	0	0	0	1	0	0
Regent's Park	2018_23	V.vulgaris	2018_23_32	2018	GL	0	0	1	0	1	0	0	0	0	0	0	0
Regent's Park	2018_23	V.vulgaris	2018_23_33	2018	GL	0	0	1	0	1	0	0	0	0	0	0	0
Regent's Park	2018_23	V.vulgaris	2018_23_34	2018	GL	0	0	1	0	1	0	0	0	0	1	0	0
Regent's Park	2018_23	V.vulgaris	2018_23_35	2018	GL	0	0	1	0	1	0	0	0	0	1	0	0
Regent's Park	2018_23	V.vulgaris	2018_23_36	2018	GL	0	0	3	0	1	0	1	0	0	1	0	0
Regent's Park	2018_23	V.vulgaris	2018_23_37	2018	GL	0	0	3	0	1	0	0	0	0	1	0	0
Regent's Park	2018_23	V.vulgaris	2018_23_38	2018	GL	0	0	1	0	1	0	0	0	0	1	0	0
Regent's Park	2018_23	V.vulgaris	2018_23_39	2018	GL	0	0	1	1	1	1	0	0	0	0	0	0
Regent's Park	2018_23	V.vulgaris	2018_23_40	2018	GL	0	0	0	1	1	0	0	0	0	1	0	0
Regent's Park	2018_23	V.vulgaris	2018_23_41	2018	GL	0	0	2	1	1	0	0	0	0	1	0	0
Regent's Park	2018_23	V.vulgaris	2018_23_42	2018	GL	0	0	2	0	1	0	1	0	0	1	0	0
Regent's Park	2018_23	V.vulgaris	2018_23_43	2018	GL	0	0	1	0	1	0	0	0	0	1	0	0
Regent's Park	2018_23	V.vulgaris	2018_23_44	2018	GL	0	0	0	1	1	0	0	0	0	1	0	0
Regent's Park	2018_23	V.vulgaris	2018_23_45	2018	GL	0	0	1	0	1	1	0	0	0	0	0	0
Regent's Park	2018_23	V.vulgaris	2018_23_46	2018	GL	0	0	0	0	1	1	0	0	0	1	0	0
Regent's Park	2018_23	V.vulgaris	2018_23_47	2018	GL	0	0	1	0	1	0	0	0	0	0	0	0
Regent's Park	2018_23	V.vulgaris	2018_23_48	2018	GL	0	0	0	0	1	0	0	0	0	1	0	0
Regent's Park	2018_23	V.vulgaris	2018_23_49	2018	GL	0	0	1	1	1	0	0	0	0	1	0	0
Regent's Park	2018_23	V.vulgaris	2018_23_50	2018	GL	0	0	3	0	1	0	0	0	0	1	0	0
Regent's Park	2018_23	V.vulgaris	2018_23_51	2018	GL	1	0	1	0	1	0	0	0	0	1	0	0
Regent's Park	2018_23	V.vulgaris	2018_23_52	2018	GL	0	0	4	0	0	0	0	0	0	1	0	0
Regent's Park	2018_23	V.vulgaris	2018_23_53	2018	GL	0	0	1	0	1	0	0	0	0	1	0	0
Regent's Park	2018_23	V.vulgaris	2018_23_54	2018	GL	0	0	0	0	1	1	0	0	0	2	0	0
Regent's Park	2018_23	V.vulgaris	2018_23_55	2018	GL	0	0	2	0	1	0	0	0	0	1	0	0
Regent's Park	2018_23	V.vulgaris	2018_23_56	2018	GL	0	0	3	0	1	0	0	0	0	1	0	0
Regent's Park	2018_23	V.vulgaris	2018_23_57	2018	GL	1	0	0	2	0	0	0	0	0	1	0	0
Regent's Park	2018_23	V.vulgaris	2018_23_58	2018	GL	0	0	2	1	1	0	0	0	0	1	0	0
Regent's Park	2018_23	V.vulgaris	2018_23_59	2018	GL	0	0	1	0	1	1	0	0	0	1	0	0
Regent's Park	2018_23	V.vulgaris	2018_23_60	2018	GL	0	0	1	0	1	0	0	0	0	1	0	0
Hampstead Heath	2018_24	V.vulgaris	2018_24_01	2018	GL	0	0	1	1	1	0	0	0	0	0	0	0
Hampstead Heath	2018_24	V.vulgaris	2018_24_02	2018	GL	0	0	1	1	1	0	0	0	0	0	0	0
Hampstead Heath	2018_24	V.vulgaris	2018_24_03	2018	GL	0	0	1	1	1	1	0	0	0	0	0	0
Hampstead Heath	2018_24	V.vulgaris	2018_24_04	2018	GL	0	0	1	0	1	0	0	0	0	0	0	0
Hampstead Heath	2018_24	V.vulgaris	2018_24_05	2018	GL	0	0	2	0	1	0	0	0	0	0	0	0
Hampstead Heath	2018_24	V.vulgaris	2018_24_06	2018	GL	0	0	1	1	1	0	0	0	0	0	0	0
Hampstead Heath	2018_24	V.vulgaris	2018_24_07	2018	GL	0	0	1	0	1	0	0	0	0	0	0	0
Hampstead Heath	2018_24	V.vulgaris	2018_24_08	2018	GL	1	0	1	1	1	0	0	0	0	0	0	0
Hampstead Heath	2018_24	V.vulgaris	2018_24_09	2018	GL	0	0	1	2	1	1	0	0	0	0	0	0
Hampstead Heath	2018_24	V.vulgaris	2018_24_10	2018	GL	0	0	1	1	1	0	0	0	0	0	0	0
Hampstead Heath	2018_24	V.vulgaris	2018_24_11	2018	GL	0	0	1	1	1	0	0	0	0	0	0	0
Hampstead Heath	2018_24	V.vulgaris	2018_24_12	2018	GL	0	0	1	1	1	0	0	0	0	0	0	0
Hampstead Heath	2018_24	V.vulgaris	2018_24_13	2018	GL	0	0	1	1	1	0	0	0	0	0	0	0
Hampstead Heath	2018_24	V.vulgaris	2018_24_14	2018	GL	0	1	0	0	1	0	0	0	0	0	0	0
Hampstead Heath	2018_24	V.vulgaris	2018_24_15	2018	GL	0	0	1	0	1	0	0	0	0	0	0	0
Hampstead Heath	2018_24	V.vulgaris	2018_24_16	2018	GL	0	0	1	2	1	0	0	0	0	0	0	0
Hampstead Heath	2018_24	V.vulgaris	2018_24_17	2018	GL	0	0	1	0	1	0	0	0	0	0	0	0
Hampstead Heath	2018_24	V.vulgaris	2018_24_18	2018	GL	0	0	1	0	1	1	0	0	0	0	0	0
Hampstead Heath	2018_24	V.vulgaris	2018_24_19	2018	GL	0	0	1	1	1	1	0	0	0	0	0	0
Hampstead Heath	2018_24	V.vulgaris	2018_24_20	2018	GL	0	0	1	1	1	0	0	0	0	0	0	0
Hampstead Heath	2018_24	V.vulgaris	2018_24_21	2018	GL	0	0	1	0	2	0	0	0	0	0	0	0
Hampstead Heath	2018_24	V.vulgaris	2018_24_22	2018	GL	0	0	1	1	1	0	0	0	0	0	0	0
Hampstead Heath	2018_24	V.vulgaris	2018_24_23	2018	GL	0	0	1	1	1	0	0	0	0	0	0	0
Hampstead Heath	2018_24	V.vulgaris	2018_24_24	2018	GL	0	0	1	1	1	1	0	0	0	0	0	0
Hampstead Heath	2018_24	V.vulgaris	2018_24_25	2018	GL	0	0	1	1	1	1	0	0	0	0	0	0
Hampstead Heath	2018_24	V.vulgaris	2018_24_26	2018	GL	0	0	1	1	1	0	0	0	0	0	0	0
Hampstead Heath	2018_24	V.vulgaris	2018_24_27	2018	GL	0	0	0	0	1	0	0	0	0	0	0	0
Hampstead Heath	2018_24	V.vulgaris	2018_24_28	2018	GL	0	1	1	1	1	0	0	0	0	0	0	0
Hampstead Heath	2018_24	V.vulgaris	2018_24_29	2018	GL	1	0	2	0	1	1	0	0	0	0	0	0
Hampstead Heath	2018_24	V.vulgaris	2018_24_30	2018	GL	0	0	1	1	1	1	0	0	0	0	0	0
Hampstead Heath	2018_24	V.vulgaris	2018_24_31	2018	GL	0	0	1	0	1	0	0	0	0	0	0	0
Hampstead Heath	2018_24	V.vulgaris	2018_24_32	2018	GL	0	0	2	1	1	0	0	0	0	0	0	0
Hampstead Heath	2018_24	V.vulgaris	2018_24_33	2018	GL	0	0	2	1	1	0	0	0	0	0	0	0
Hampstead Heath	2018_24	V.vulgaris	2018_24_34	2018	GL	0	0	1	1	1	0	0	0	0	0	0	0
Hampstead Heath	2018_24	V.vulgaris	2018_24_35	2018	GL	0	0	0	2	1	0	0	0	0	0	0	0
Hampstead Heath	2018_24	V.vulgaris	2018_24_36	2018	GL	0	0	2	2	1	0	0	0	0	0	0	0
Hampstead Heath	2018_24	V.vulgaris	2018_24_37	2018	GL	0	0	2	0	1	0	0	0	0	0	0	0
Hampstead Heath	2018_24	V.vulgaris	2018_24_38	2018	GL	0	0	1	0	1	1	0	0	0	0	0	0
Hampstead Heath	2018_24	V.vulgaris	2018_24_39	2018	GL	0	0	0	0	1	0	0	0	0	0	0	0
Hampstead Heath	2018_24	V.vulgaris	2018_24_40	2018	GL	0	0	1	1	1	0	0	0	0	0	0	0
Hampstead Heath	2018_24	V.vulgaris	2018_24_41	2018	GL	0	0	2	1	1	0	0	0	0	0	0	0
Hampstead Heath	2018_24	V.vulgaris	2018_24_42	2018	GL	0	0	1	0	1	0	0	0	0	0	1	0
Hampstead Heath	2018_24	V.vulgaris	2018_24_43	2018	GL	0	0	1	1	1	1	0	0	0	0	0	0
Hampstead Heath	2018_24	V.vulgaris	2018_24_44	2018	GL	0	0	1	3	1	0	0	0	0	0	0	0
Hampstead Heath	2018_24	V.vulgaris	2018_24_45	2018	GL	1	0	1	1	1	0	0	0	0	0	0	0
Hampstead Heath	2018_24	V.vulgaris	2018_24_46	2018	GL	0	0	1	2	1	0	0	0	0	0	0	0
Hampstead Heath	2018_24	V.vulgaris	2018_24_47	2018	GL	0	1	2	2	2	0	0	0	0	0	0	0
Hampstead Heath	2018_24	V.vulgaris	2018_24_48	2018	GL	0	0	3	3	0	0	0	0	0	0	0	0
Hampstead Heath	2018_24	V.vulgaris	2018_24_49	2018	GL	0	0	1	1	1	1	0	0	0	0	0	0
Hampstead Heath	2018_24	V.vulgaris	2018_24_50	2018	GL	0	0	1	0	1	0	0	0	0	0	0	0
Hampstead Heath	2018_24	V.vulgaris	2018_24_51	2018	GL	0	0	1	1	1	0	0	0	0	0	0	0
Hampstead Heath	2018_24	V.vulgaris	2018_24_52	2018	GL	0	0	1	1	1	0	0	0	0	0	0	0
Hampstead Heath	2018_24	V.vulgaris	2018_24_53	2018	GL	0	0	2	2	1	0	0	0	0	0	0	0
Hampstead Heath	2018_24	V.vulgaris	2018_24_54	2018	GL	0	0	1	1	1	0	0	0	0	0	0	0
Hampstead Heath	2018_24	V.vulgaris	2018_24_55	2018	GL	0	0	1	4	0	0	0	0	0	0	0	0
Hampstead Heath	2018_24	V.vulgaris	2018_24_56	2018	GL	0	0	2	2	0	0	0	0	0	0	0	0
Hampstead Heath	2018_24	V.vulgaris	2018_24_57	2018	GL	0	0	1	2	1	0	0	0	0	0	0	0
Hampstead Heath	2018_24	V.vulgaris	2018_24_58	2018	GL	0	0	1	2	1	0	0	0	0	0	0	0
Hampstead Heath	2018_24	V.vulgaris	2018_24_59	2018	GL	0	0	1	2	1	0	0	0	0	0	1	0
Hampstead Heath	2018_24	V.vulgaris	2018_24_60	2018	GL	1	0	3	0	1	1	0	0	0	0	0	0
Hampstead Heath	2018_24	V.vulgaris	2018_24_61	2018	GL	0	0	1	2	1	0	0	0	0	0	0	0
Hampstead Heath	2018_24	V.vulgaris	2018_24_62	2018	GL	0	0	1	1	1	0	0	0	0	0	0	0
Hampstead Heath	2018_24	V.vulgaris	2018_24_63	2018	GL	0	0	1	1	1	0	0	0	0	0	0	0
Hampstead Heath	2018_24	V.vulgaris	2018_24_64	2018	GL	0	0	2	1	1	1	0	0	0	0	0	0
Hampstead Heath	2018_24	V.vulgaris	2018_24_65	2018	GL	0	0	1	0	1	0	0	0	0	0	0	0
Hampstead Heath	2018_24	V.vulgaris	2018_24_66	2018	GL	0	0	1	0	1	0	0	0	0	0	0	0
Hampstead Heath	2018_24	V.vulgaris	2018_24_67	2018	GL	0	0	0	0	1	0	0	0	0	0	0	0
Hampstead Heath	2018_24	V.vulgaris	2018_24_68	2018	GL	1	0	1	2	1	0	0	0	0	0	0	0
Hampstead Heath	2018_24	V.vulgaris	2018_24_69	2018	GL	0	0	1	0	1	0	0	0	0	0	0	0
Hampstead Heath	2018_24	V.vulgaris	2018_24_70	2018	GL	0	0	1	1	1	0	0	0	0	0	0	0
Hampstead Heath	2018_24	V.vulgaris	2018_24_71	2018	GL	1	0	1	0	1	0	0	0	0	0	0	0
Hampstead Heath	2018_24	V.vulgaris	2018_24_72	2018	GL	0	0	1	0	1	0	0	0	0	0	0	0
Hampstead Heath	2018_24	V.vulgaris	2018_24_73	2018	GL	0	0	1	1	1	0	0	0	0	0	0	0
Hampstead Heath	2018_24	V.vulgaris	2018_24_74	2018	GL	0	0	1	0	1	0	0	0	0	0	0	0
Hampstead Heath	2018_24	V.vulgaris	2018_24_75	2018	GL	0	0	1	2	1	0	0	0	0	0	0	0
Hampstead Heath	2018_24	V.vulgaris	2018_24_76	2018	GL	0	0	1	0	1	0	0	0	0	0	0	0
Hampstead Heath	2018_24	V.vulgaris	2018_24_77	2018	GL	0	0	1	1	1	0	0	0	0	0	0	0
Hampstead Heath	2018_24	V.vulgaris	2018_24_78	2018	GL	0	1	1	1	1	0	0	0	0	0	0	0
Hampstead Heath	2018_24	V.vulgaris	2018_24_79	2018	GL	1	0	1	3	1	0	0	0	0	0	0	0
Hampstead Heath	2018_24	V.vulgaris	2018_24_80	2018	GL	0	0	1	2	1	0	0	0	0	0	0	0

## Sheet: Suppl Data 4 - Species level ID
Supplementary Data S4: Taxonomic assignments by family and species. Bold species are found in V. germanica and V. vulgaris and highlighted in yellow, were only detected in V. germanica
Class	Order	Family	Genus	Species
Arachnida
	Araneae	Anyphaenidae	Anyphaena	Anyphaena sabina
		Clubionidae	Clubiona	Clubiona terrestris
		Gnaphosidae	Haplodrassus	Haplodrassus silvestris, Haplodrassus umbratilis
		Linyphiidae	Megalepthyphantes, Mughiphantes	Mughiphantes sp. LB-2014a, Megalepthyphantes pseudocollinus, Megalepthyphantes collinus
			Microlinyphia	Microlinyphia pusilla, Microlinyphia sp.
		Lycosidae	Pardosa	Pardosa cf. lugubris, Pardosa lugubris, Pardosa sp., Pardosa saltans, Pardosa alacris, Pardosa lugubris s.l, Pardosa caucasica, Pardosa koponeni
				Pardosa sp., Pardosa amentata
		Philodromidae	Philodromus	Philodromus praedatus
			Tibellus	Tibellus maritimus, Tibellus oblongus
		Pisauridae	Pisaura	Pisaura mirabilis
		Tetragnathidae	Metellina	Metellina mengei, Metellina segmentata
			Tetragnatha	Tetragnatha montana
				Tetragnatha obtusa
		Theridiidae	Anelosimus	Anelosimus vittatus
			Steatoda	Steatoda grossa
			Theridion	Theridion sp., Theridion varians
		Thomisidae	Xysticus	Xysticus kochi
		Thomisidae		Xysticus slovacus, Xysticus sp., Xysticus luctator, Xysticus gallicus, Xysticus macedonicus, Xysticus cristatus, Xysticus audax
	Opiliones	Phalangiidae	Dicranopalpus	Dicranopalpus ramosus
			Opilio	Opilio canestrinii
				Opilio saxatilis
			Paroligolophus	Paroligolophus agrestis
		Sclerosomatidae	Leiobunum	Leiobunum rotundum, Leiobunum sp.
Insecta
	Coleoptera	Chrysomelidae	Chrysolina	Chrysolina varians, Chrysolina herbacea
			Cryptocephalus	Cryptocephalus pusillus
			Longitarsus, Batophila	Longitarsus parvulus, Batophila aerata				1387
		Coccinellidae	Halyzia	Halyzia sedecimguttata
			Harmonia	Harmonia axyridis
		Curculionidae	Strophosoma	Strophosoma capitatum
		Melyridae	Dasytes	Dasytes aeratus
		Ripiphoridae	Metoecus	Metoecus paradoxus
		Scarabaeidae	Aphodius	Aphodius sphacelatus
		Staphylinidae	Tachyporus	Tachyporus hypnorum
		Tenebrionidae	Nalassus	Nalassus laevioctostriatus
	Diptera	Anisopodidae	Sylvicola	Sylvicola cinctus, Sylvicola fenestralis
		Anthomyiidae	Botanophila	Botanophila fugax
			Delia	Delia platura
				Delia radicum
			Hydrophoria	Hydrophoria lancifer
			Hylemya	Hylemya vagans, Hylemya nigrimana
		Bibionidae	Dilophus	Dilophus febrilis, Dilophus sp. LOH_1, Dilophus sp. LOH_2
		Bolitophilidae	Bolitophila	Bolitophila saundersii
		Calliphoridae	Lucilia	Lucilia cf. caesarillustris INMLP 250, Lucilia caesarillustris, Lucilia cf. caesarillustris INMLP 262, Lucilia cf. caesarillustris INMLP 256, Lucilia cf. caesarillustris INMLP 241, Lucilia caesar, Lucilia cf. caesarillustris INMLP 255, Lucilia cf. caesarillustris INMLP 261, Lucilia cf. caesarillustris INMLP 260, Lucilia cf. caesarillustris INMLP 263, Lucilia illustris, Lucilia cf. caesarillustris…
			Lucilia	Lucilia cuprina DI190.1, Lucilia sericata, Lucilia cuprina x sericata, Lucilia silvarum, Phormia regina, Lucilia taiyuanensis, Lucilia porphyrina, Lucilia magnicornis, Hemipyrellia ligurriens, Lucilia sericata Bristol colony, Lucilia cuprina, Lucilia illustris, Lucilia chini, Lucilia sp. MATM-2012
			Melinda	Melinda viridicyanea, Melinda cognata
			Pollenia	Pollenia angustigena, Pollenia rudis
			Pollenia	Pollenia angustigena, Pollenia sp. 2 TG-2018, Pollenia rudis
			Pollenia	Pollenia labialis, Pollenia rudis
			Pollenia	Pollenia pediculata
			Pollenia	Pollenia sp. GS01, Pollenia rudis
			Pollenia	Pollenia vagabunda
		Chironomidae	Chironomus	Chironomus alpestris, Chironomus (Chironomus) dorsalis, Chironomus dorsalis, Chironomus nippodorsalis, Chironomus flaviplumus
				Chironomus NHRS sp. B, Chironomus nuditarsis, Chironomus curabilis
				Chironomus tentans, Chironomus pallidivittatus
				Chironomus tentans, Chironomus usenicus, Chironomus plumosus, Cladotanytarsus atridorsum
			Glyptotendipes	Glyptotendipes glacus, Glyptotendipes pallens, Glyptotendipes nr. paripes
		Culicidae	Culiseta	Culiseta nnulata, Culiseta alaskaensis, Culiseta subochrea, Culiseta annulata
		Dolichopodidae	Medetera	Medetera truncorum, Medetera sp. SEB5, Medetera petrophiloides
		Drosophilidae	Drosophila	Drosophila suzukii
		Empididae	Empis
			Rhamphomyia	Rhamphomyia variabilis
		Fanniidae	Fannia	Fannia pallitibia
			Fannia	Fannia serena, Fannia aff. subsimilis, Fannia sp.
			Fannia	Fannia subpubescens, Fannia hirundinis, Fannia sp., Fannia canicularis
		Heleomyzidae	Morpholeria	Morpholeria ruficornis
			Suillia	Suillia variegata
			Tephrochlamys	Tephrochlamys flavipes, Tephrochlamys tarsalis
		Lauxaniidae	Pseudolyciella	Pseudolyciella pallidiventris
			Tricholauxania	Tricholauxania praeusta
			NA
		Limoniidae	Dicranomyia	Dicranomyia sp., Dicranomyia cf. chorea, Dicranomyia chorea, Dicranomyia cf. mitis
			Limonia	Limonia nubeculosa
			Molophilus, Cheilotrichia	Molophilus sp., Cheilotrichia cinerascens, Cheilotrichia sp.
		Muscidae	Coenosia	Coenosia tigrina, Coenosia sp. OPC-2018
			Hebecnema	Hebecnema vespertina
			Helina	Helina duplicata, Helina reversio
			Helina	Helina lasiophthalma
			Helina	Helina pertusa
			Mydaea, Helina	Helina impuncta, Mydaea urbana
			Mydaea, Helina	Helina impuncta, Mydaea urbana
			Mydaea, Helina	Helina impuncta, Mydaea urbana
			Phaonia	Phaonia angelicae
			Phaonia	Phaonia subventa
			Phaonia	Phaonia trimaculata
			Phaonia	Phaonia tuguriorum
			Polietes	Polietes lardarius, Polietes meridionalis
		Opomyzidae	Opomyza	Opomyza florum, Opomyza punctata
			Opomyza	Opomyza germinationis, Opomyza florum
			Opomyza	Opomyza petrei, Opomyza germinationis
		Pallopteridae	Palloptera	Palloptera umbellatarum
				Palloptera ustulata, Palloptera ustulata_Gruppe, Palloptera cf. ustulata
		Psilidae	Psila	Psila sp. BOLD:AAF9710
		Psilidae	NA
		Sarcophagidae	Sarcophaga	Sarcophaga jeanleclercqi, Sarcophaga carnaria, Sarcophaga variegata, Sarcophaga pyrenaica
			Sarcophaga	Sarcophaga matilei, Sarcophaga lehmanni, Sarcophaga croatica, Sarcophaga lasiostyla, Sarcophaga variegata
			Sarcophaga	Sarcophaga sp. 1 MG, Sarcophaga subvicina, Sarcophaga adriatica, Sarcophaga baranoffi
			Scathophaga	Scathophaga lutaria, Scathophaga hiemalis, Scathophaga furcata, Scathophaga stercoraria, Scathophaga inquinata, Scathophaga suilla
		Scatopsidae	NA
		Sciomyzidae	Dichetophora	Dichetophora obliterata
		Stratiomyidae	Sargus	Sargus bipunctatus
		Syrphidae	Helophilus	Helophilus pendulus
			Melanostoma	Melanostoma spec, Melanostoma scalare, Melanostoma sp. A, Melanostoma sp. B, Melanostoma mellinum-agg., Melanostoma orientale, Melanostoma dubium, Melanostoma mellinum, Melanostoma sp. BOLDAAB2866
			Melanostoma	Melanostoma spec, Melanostoma scalare, Melanostoma sp. A, Melanostoma sp. B, Poecilobothrus regalis, Melanostoma mellinum-agg., Melanostoma orientale, Melanostoma dubium, Melanostoma sp. NIBIO 15LA-02, Melanostoma mellinum, Melanostoma sp. BOLDAAB2866
			Simosyrphus, Episyrphus	Episyrphus viridaureus, Simosyrphus grandicornis, Episyrphus obligatus, Episyrphus balteatus
			Syrphus	Syrphus ribesii, Syrphus admirandus
			Syrphus	Syrphus sexmaculatus, Syrphus sexmaculata, Syrphus opinator, Syrphus rectus, Syrphus vitripennis
		Tachinidae	Dinera	Dinera grisescens
			Pales	Pales pavida
			Phasia	Phasia barbifrons
			Phryxe	Phryxe vulgaris
			Siphona	Siphona urbana, Siphona geniculata, Siphona cristata, Siphona rossica, Siphona nr. geniculata sp. 1, Siphona nr. geniculata sp. 2, Siphona nr. geniculata sp. 3, Siphona nr. geniculata sp. 4
			Thelaira	Thelaira solivaga, Thelaira americana
			Thelaira, Eriothrix	Eriothrix rufomaculatus, Thelaira solivaga
		Tephritidae	Anomoia	Anomoia purmunda
			Euleia	Euleia heraclei
		Tipulidae	Nephrotoma	Nephrotoma scurra
			Tipula	Tipula confusa, Tipula irrorata
			Tipula	Tipula oleracea
			Tipula	Tipula oleracea, Tipula sp. O104
			Tipula	Tipula paludosa
		Trichoceridae	NA
	Hemiptera	Acanthosomatidae	Elasmostethus	Elasmostethus brevis, Elasmostethus interstinctus, Elasmostethus minor
		Anthocoridae	Temnostethus	Temnostethus pusillus
		Aphididae	Euceraphis	Euceraphis sp. 1 LMH-2015, Euceraphis betulae
		Aphrophoridae	Aphrophora	Aphrophora alni
			Neophilaenus	Neophilaenus lineatus
			Philaenus	Philaenus spumarius
				Philaenus tesselatus, Philaenus spumarius, Philaenus maghresignus
		Cicadellidae	Allygus	Allygus mixtus
				Allygus modestus
			Alnetoidia, Fagocyba	Alnetoidia alneti, Fagocyba cruenta
			Eupteryx	Eupteryx calcarata, Eupteryx urticae
			Euscelis	Euscelis aemulans, Euscelis confinis
			Graphocephala	Graphocephala teliformis, Graphocephala fennahi, Graphocephala picta
			Idiocerus	Idiocerus stigmaticalis
			Populicerus	Populicerus confusus, Populicerus nitidissimus
			Sorhoanus	Sorhoanus pascuellus
			Streptanus, Euscelis	Streptanus sordidus, Euscelis sordida
		Delphacidae	Javesella	Javesella dubia, Javesella forcipata, Javesella pellucida
			Muellerianella, Laodelphax	Muellerianella extrusa
		Issidae	Issus	Issus coleoptratus
		Lygaeidae	Kleidocerys	Kleidocerys privignus, Kleidocerys resedae
		Miridae	Dicyphus	Dicyphus epilobii, Dicyphus errans
			Lygocoris	Lygocoris pabulinus
			Lygus	Lygus atriflavus, Lygus unctuosus, Lygus plagiatus, Lygus ceanothi, Lygus potentillae, Lygus gemellatus, Lygus humeralis, Lygus keltoni, Lygus elisus, Lygus rufidorsus, Lygus hesperus, Lygus robustus, Lygus solidaginis, Lygus abroniae, Lygus lupini, Lygus atritibialis, Lygus pratensis, Lygus scudderi, Lygus aeratus, Lygus rolfsi, Lygus rubroclarus, Lygus punctatus, Lygus bradleyi, Lygus wagneri, …
			Lygus	Lygus atriflavus, Lygus unctuosus, Lygus plagiatus, Lygus ceanothi, Lygus potentillae, Lygus sp., Lygus gemellatus, Lygus humeralis, Lygus keltoni, Lygus elisus, Lygus rufidorsus, Lygus hesperus, Lygus robustus, Lygus solidaginis, Lygus abroniae, Lygus lupini, Lygus atritibialis, Lygus pratensis, Lygus scudderi, Lygus aeratus, Lygus rolfsi, Lygus rubroclarus, Lygus punctatus, Lygus bradleyi, Lygu…
			Neolygus, Apolygus	Neolygus viridis, Neolygus contaminatus, Apolygus lucorum
		Pentatomidae	Pentatoma, Troilus	Pentatoma rufipes, Troilus luridus
		Reduviidae	Empicoris	Empicoris vagabundus, Empicoris culiciformis, Empicoris pilosus
		Rhyparochromidae	Peritrechus	Peritrechus geniculatus, Peritrechus gracilicornis
	Hymenoptera	Cimbicidae	Cimbex	Cimbex americana, Cimbex femoratus
		Formicidae	Lasius	Lasius flavus
			Myrmica	Myrmica tulinae, Myrmica rugulosa, Myrmica spinosior, Myrmica scabrinodis
		Ichneumonidae	Phaeogenes, Dirophanes	Dirophanes callopus, Dirophanes fulvitarsis, Dirophanes regenerator
		Tenthredinidae	Ametastegia	Ametastegia tenera
			Apethymus	Apethymus cereus, Apethymus apicalis, Apethymus filiformis
			Athalia	Athalia rosae
			Macrophya	Macrophya recognata, Macrophya punctumalbum
			Nematus	Nematus myosotidis
			Pachynematus	Pachynematus clitellatus, Pachynematus clibrichellus, Pachynematus calcicola, Pachynematus fallax, Pachynematus cf. fallax
	Lepidoptera	Blastobasidae	Blastobasis	Blastobasis lacticolella, Blastobasis decolorella
		Bucculatricidae	Bucculatrix	Bucculatrix ulmifoliae, Bucculatrix ulmicola, Bucculatrix ulmella
		Crambidae	Anania	Anania hortulata
			Crambus	Crambus lathoniellus
			Pyrausta	Pyrausta aurata
			Udea, Pseudocatharylla	Pseudocatharylla calypso, Udea olivalis
		Erebidae	Calliteara	Calliteara pudibunda
			Hypena	Hypena proboscidalis
			Orgyia	Orgyia antiqua
			Phragmatobia	Phragmatobia amurensis, Diacrisia amurensis, Phragmatobia fuliginosaNK02, Phragmatobia fuliginosa, Phragmatobia fuliginosaAh01
			Sphrageidus, Euproctis	Sphrageidus similis, Euproctis similis
			Spilosoma, Spilarctia	Spilarctia lutea, Spilarctia luteum, Spilosoma lutea
		Geometridae	Biston	Biston cognatariaAH01Mg, Biston cognatariaAH02Mg, Biston AH01Mg, Biston stuningi, Biston betularia, Biston cognataria
			Opistographa, Opisthograptis	Opistographa luteolata, Opisthograptis luteolata
		Gracillariidae	Cameraria	Cameraria sp. O23, Cameraria ohridella
			Gracillaria, Caloptilia, Aristotelia	Gracillaria syringella
		Heliozelidae	Antispila	Antispila treitschkiella
		Hesperiidae	Erynnis	Erynnis elbursina, Erynnis tages
		Incurvariidae	Incurvaria	Incurvaria pectinea
		Noctuidae	Abrostola	Abrostola tripartita
			Acronicta	Acronicta alni, Acronicta NK107, Acronicta NK106, Acronicta NK108, Acronicta tridens, Acronicta psi
			Acronicta, Subacronicta	Acronicta megacephala, Subacronicta megacephala
			Agrotis	Agrotis exclamationis
			Anaplectoides	Anaplectoides prasina
			Autographa	Autographa pulchrina, Autographa gamma
			Mamestra	Mamestra brassicae
			Mythimna	Mythimna albipuncta
			Mythimna	Mythimna ferrago
			Noctua	Noctua atlantica, Noctua pronuba
			Omphaloscelis, Agrochola	Omphaloscelis lunosa, Agrochola lunosa
			Phlogophora	Phlogophora meticulosa
			Thalpophila	Thalpophila vitalba, Thalpophila matura
			Xestia	Xestia cohaesa, Xestia xanthographa
			Pheosia	Pheosia tremulaAH01Gg, Pheosia tremula
		Nymphalidae	Aglais	Aglais urticae, Aglais ichnusa, Aglais nixa
			Maniola	Maniola nurag, Maniola cypricola, Maniola telmessia, Maniola jurtina
			Pararge	Pararge aegeria
		Pieridae	Pieris	Pieris napi, Pieris bryoniae, Pieris ochsenheimeri, Pieris dulcinea, Pieris narina, Pieris marginalis, Pieris virginiensis, Pieris oleracea, Pieris pseudorapae, Pieris melete, Pieris angelika, Pieris erutae, Pieris segonzaci
		Sphingidae	Laothoe	Laothoe populi
		Tortricidae	Acleris	Acleris notana, Acleris quercinana, Acleris ferrugana
			Ancylis	Ancylis mitterbacheriana
			Cydia	Cydia fagiglandana
			Pammene	Pammene aurita
			Pammene	Pammene sp., Pammene albuginana
			Pammene	Pammene trauniana, Pammene regiana
		Tortricidae, Pterophoridae	Acleris, Stenoptilia	Acleris sparsana, Stenoptilia annadactyla
	Neuroptera	Chrysopidae	Chrysoperla	Chrysoperla sp. isolate 82, Chrysoperla zastrowi, Chrysoperla pallida, Chrysoperla sp. isolate 71, Chrysoperla agilis, Italochrysa italica, Chrysoperla sp. isolate 88, Chrysoperla lucasina, Chrysoperla carnea, Chrysoperla mediterranea, Chrysoperla plorabunda, Chrysoperla nipponensis, Chrysoperla sillemi
		Hemerobiidae	Hemerobius	Hemerobius simulans, Hemerobius perelegans, Hemerobius humulinus
	Odonata	Libellulidae	Sympetrum	Sympetrum striolatum, Sympetrum vulgatum, Sympetrum nigrescens
	Orthoptera	Acrididae	Chorthippus	Chorthippus bornhalmi, Chorthippus pamiricus, Chorthippus aethalinus, Chorthippus cazurroi, Chorthippus binotatus, Chorthippus pullus, Chorthippus yersini, Chorthippus apricarius, Chorthippus maritimus, Chorthippus dorsatus, Chorthippus macrocerus, Chorthippus mollis, Chorthippus vagans, Gomphocerippus rufus, Chorthippus biguttulus, Chorthippus brunneus, Chorthippus jacobsi, Italohippus albicornis
		Tettigoniidae	Leptophyes	Leptophyes punctatissima
			Meconema	Meconema meridionale
	Psocodea	Caeciliusidae	Valenzuela	Valenzuela flavidus
		Ectopsocidae	Ectopsocus	Ectopsocus briggsi
		Psocidae	Loensia	Loensia variegata
		Stenopsocidae	Stenopsocus	Stenopsocus lachlani, Stenopsocus immaculatus
	Trichoptera	Limnephilidae	Limnephilus	Limnephilus centralis
			Limnephilus	Limnephilus graecus, Limnephilus lunatus
